# Supplementary material for: N,N-Dibenzyl-O,O′-dimethyl thio­phosphate
Source: Acta Crystallogr Sect E Struct Rep Online. 2012 Oct 6;68(Pt 11):o3074. doi: 10.1107/S1600536812041220 (PMC3515181; doi:10.1107/S1600536812041220)
Supplement: Supplementary file 1 [file e-68-o3074-sup1.cif]

##############################################################################
#                                                                            #
# This CIF contains the data in a paper accepted for publication in          #
# Acta Crystallographica Section E. It conforms to the requirements of       #
# Notes for Authors for Acta Crystallographica Section E, and has been       #
# peer reviewed under the auspices of the IUCr Commission on Journals.       #
#                                                                            #
# Full details of the Crystallographic Information File format               #
# are given in the paper "The Crystallographic Information File (CIF):       #
# a New Standard Archive File for Crystallography" by S. R. Hall, F. H.      #
# Allen and I. D. Brown [Acta Cryst. (1991), A47, 655-685].                  #
#                                                                            #
# The current version of the core CIF dictionary is obtainable from          #
# ftp://ftp.iucr.org/pub/cif_core.dic.                                       #
#                                                                            #
# Software is freely available for graphical display of the structure(s)     #
# in this CIF. For information consult the CIF software page                 #
# http://www.iucr.org/resources/cif/software.                                #
#                                                                            #
# This file may be used for bona fide research purposes within the           #
# scientific community so long as proper attribution is given to the journal # 
# article from which it was obtained.                                        #
#                                                                            #
##############################################################################
data_I
_audit_creation_method     SHELXL-97
_chemical_name_systematic     ?
_chemical_name_common
;
<i>N</i>,<i>N</i>-Dibenzyl-<i>O</i>,<i>O</i>'-dimethyl thiophosphate
;
_chemical_formula_moiety     'C16 H20 N O2 P S'
_chemical_formula_sum     'C16 H20 N O2 P S'
_chemical_formula_iupac     'C16 H20 N O2 P S'
_chemical_formula_weight     321.36
_chemical_melting_point     ?
_symmetry_cell_setting     orthorhombic
_symmetry_space_group_name_H-M     'P 21 21 21'
_symmetry_space_group_name_Hall     'P 2ac 2ab'
loop_
    _symmetry_equiv_pos_as_xyz
    'x, y, z'
    '-x+1/2, -y, z+1/2'
    '-x, y+1/2, -z+1/2'
    'x+1/2, -y+1/2, -z'
_cell_length_a     6.8377(3)
_cell_length_b     8.1115(4)
_cell_length_c     28.6187(16)
_cell_angle_alpha     90.00
_cell_angle_beta     90.00
_cell_angle_gamma     90.00
_cell_volume     1587.31(14)
_cell_formula_units_Z     4
_cell_measurement_reflns_used     2953
_cell_measurement_theta_min     3.0599
_cell_measurement_theta_max     27.6427
_cell_measurement_temperature     120(2)
_exptl_crystal_description     prism
_exptl_crystal_colour     colourless
_exptl_crystal_size_max     0.75
_exptl_crystal_size_mid     0.55
_exptl_crystal_size_min     0.25
_exptl_crystal_density_diffrn     1.345
_exptl_crystal_density_meas     ?
_exptl_crystal_density_method     'not measured'
_exptl_crystal_F_000     680
_exptl_absorpt_coefficient_mu     0.308
_exptl_absorpt_correction_type     multi-scan
_exptl_absorpt_process_details     '(CrysAlis RED; Oxford Diffraction, 2009)'
_exptl_absorpt_correction_T_min     0.8018
_exptl_absorpt_correction_T_max     0.9269
_exptl_special_details     ?
_diffrn_ambient_temperature     120(2)
_diffrn_radiation_type     'MoK\a'
_diffrn_radiation_wavelength     0.71073
_diffrn_radiation_source     'Enhance (Mo) X-ray Source'
_diffrn_radiation_monochromator     'graphite'
_diffrn_measurement_device_type     'Oxford Diffraction Xcalibur Sapphire2'
_diffrn_measurement_method     '\w scan'
_diffrn_detector_area_resol_mean     8.4353
_diffrn_reflns_number     4397
_diffrn_reflns_av_R_equivalents     0.0138
_diffrn_reflns_av_sigmaI/netI     0.0304
_diffrn_reflns_theta_min     3.06
_diffrn_reflns_theta_max     27.70
_diffrn_reflns_theta_full     25.00
_diffrn_measured_fraction_theta_max     0.939
_diffrn_measured_fraction_theta_full     0.996
_diffrn_reflns_limit_h_min     -4
_diffrn_reflns_limit_h_max     8
_diffrn_reflns_limit_k_min     -7
_diffrn_reflns_limit_k_max     10
_diffrn_reflns_limit_l_min     -18
_diffrn_reflns_limit_l_max     37
_diffrn_standards_number     0
_diffrn_standards_interval_count     ?
_diffrn_standards_interval_time     ?
_diffrn_standards_decay_%     ?
_refine_special_details
;
Refinement of <i>F</i>^2^ against ALL reflections. The weighted <i>R</i>-factor
<i>wR</i> and goodness of fit <i>S</i> are based on <i>F</i>^2^, conventional
<i>R</i>-factors <i>R</i> are based on <i>F</i>, with <i>F</i> set to zero for
negative <i>F</i>^2^. The threshold expression of <i>F</i>^2^ >
\s(<i>F</i>^2^) is used only for calculating <i>R</i>-factors(gt) <i>etc</i>.
and is not relevant to the choice of reflections for refinement.
<i>R</i>-factors based on <i>F</i>^2^ are statistically about twice as large
as those based on <i>F</i>, and <i>R</i>- factors based on ALL data will be
even larger.
;
_reflns_number_total     3010
_reflns_number_gt     2747
_reflns_threshold_expression     'I>2\s(I)'
_refine_ls_structure_factor_coef     Fsqd
_refine_ls_matrix_type     full
_refine_ls_R_factor_all     0.0301
_refine_ls_R_factor_gt     0.0266
_refine_ls_wR_factor_gt     0.0631
_refine_ls_wR_factor_ref     0.0641
_refine_ls_goodness_of_fit_ref     1.033
_refine_ls_restrained_S_all     1.033
_refine_ls_number_reflns     3010
_refine_ls_number_parameters     192
_refine_ls_number_restraints     0
_refine_ls_hydrogen_treatment     constr
_refine_ls_weighting_scheme     calc
_refine_ls_weighting_details
                 'calc w=1/[\s^2^(Fo^2^)+(0.0379P)^2^] where P=(Fo^2^+2Fc^2^)/3'
_atom_sites_solution_hydrogens     geom
_atom_sites_solution_primary     direct
_atom_sites_solution_secondary     difmap
_refine_ls_shift/su_max     0.001
_refine_ls_shift/su_mean     0.000
_refine_diff_density_max     0.251
_refine_diff_density_min     -0.308
_refine_ls_extinction_method     none
_refine_ls_extinction_coef     ?
_refine_ls_abs_structure_details     'Flack (1983), 982 Friedel pairs'
_refine_ls_abs_structure_Flack     -0.04(7)
loop_
    _atom_type_symbol
    _atom_type_description
    _atom_type_scat_dispersion_real
    _atom_type_scat_dispersion_imag
    _atom_type_scat_source
    'C' 'C' 0.0033 0.0016
                         'International Tables Vol C Tables 4.2.6.8 and 6.1.1.4'
    'H' 'H' 0.0000 0.0000
                         'International Tables Vol C Tables 4.2.6.8 and 6.1.1.4'
    'N' 'N' 0.0061 0.0033
                         'International Tables Vol C Tables 4.2.6.8 and 6.1.1.4'
    'O' 'O' 0.0106 0.0060
                         'International Tables Vol C Tables 4.2.6.8 and 6.1.1.4'
    'P' 'P' 0.1023 0.0942
                         'International Tables Vol C Tables 4.2.6.8 and 6.1.1.4'
    'S' 'S' 0.1246 0.1234
                         'International Tables Vol C Tables 4.2.6.8 and 6.1.1.4'
_computing_data_collection
;
CrysAlis CCD (Oxford Diffraction, 2009)
;
_computing_cell_refinement
;
CrysAlis CCD (Oxford Diffraction, 2009)
;
_computing_data_reduction
;
CrysAlis RED (Oxford Diffraction, 2009)
;
_computing_structure_solution     'SHELXS97 (Sheldrick, 2008)'
_computing_structure_refinement     'SHELXL97 (Sheldrick, 2008)'
_computing_molecular_graphics     'Mercury (Macrae <i>et al.</i>, 2008)'
_computing_publication_material     'enCIFer (Allen <i>et al.</i>, 2004)'
loop_
    _atom_site_type_symbol
    _atom_site_label
    _atom_site_fract_x
    _atom_site_fract_y
    _atom_site_fract_z
    _atom_site_U_iso_or_equiv
    _atom_site_adp_type
    _atom_site_calc_flag
    _atom_site_refinement_flags
    _atom_site_occupancy
    _atom_site_symmetry_multiplicity
    _atom_site_disorder_assembly
    _atom_site_disorder_group
    C C1 -0.1193(3) 0.0377(2) 0.26315(7) 0.0250(4) Uani d . 1 1 . .
    H H1A -0.1339 0.0939 0.2330 0.037 Uiso calc R 1 1 . .
    H H1B -0.2488 0.0089 0.2754 0.037 Uiso calc R 1 1 . .
    H H1C -0.0420 -0.0629 0.2589 0.037 Uiso calc R 1 1 . .
    C C2 -0.2073(3) -0.0532(2) 0.40718(7) 0.0259(4) Uani d . 1 1 . .
    H H2A -0.3466 -0.0609 0.4149 0.039 Uiso calc R 1 1 . .
    H H2B -0.1372 -0.0006 0.4331 0.039 Uiso calc R 1 1 . .
    H H2C -0.1545 -0.1640 0.4020 0.039 Uiso calc R 1 1 . .
    C C3 -0.0215(2) 0.3937(2) 0.37593(6) 0.0155(4) Uani d . 1 1 . .
    H H3A -0.1422 0.3714 0.3579 0.019 Uiso calc R 1 1 . .
    H H3B 0.0473 0.4869 0.3608 0.019 Uiso calc R 1 1 . .
    C C4 0.3118(2) 0.2750(2) 0.38807(6) 0.0150(4) Uani d . 1 1 . .
    H H4A 0.3780 0.1672 0.3918 0.018 Uiso calc R 1 1 . .
    H H4B 0.3144 0.3312 0.4188 0.018 Uiso calc R 1 1 . .
    C C5 -0.0757(2) 0.4412(2) 0.42528(6) 0.0159(4) Uani d . 1 1 . .
    C C6 0.0174(3) 0.5705(2) 0.44800(6) 0.0200(4) Uani d . 1 1 . .
    H H6 0.1180 0.6297 0.4324 0.024 Uiso calc R 1 1 . .
    C C7 -0.0350(3) 0.6145(2) 0.49342(7) 0.0251(4) Uani d . 1 1 . .
    H H7 0.0297 0.7031 0.5086 0.030 Uiso calc R 1 1 . .
    C C8 -0.1815(3) 0.5286(2) 0.51624(7) 0.0245(4) Uani d . 1 1 . .
    H H8 -0.2167 0.5575 0.5473 0.029 Uiso calc R 1 1 . .
    C C9 -0.2761(3) 0.4010(2) 0.49388(7) 0.0245(4) Uani d . 1 1 . .
    H H9 -0.3773 0.3426 0.5095 0.029 Uiso calc R 1 1 . .
    C C10 -0.2240(3) 0.3574(2) 0.44868(6) 0.0200(4) Uani d . 1 1 . .
    H H10 -0.2903 0.2695 0.4335 0.024 Uiso calc R 1 1 . .
    C C11 0.4258(2) 0.3774(2) 0.35330(6) 0.0157(4) Uani d . 1 1 . .
    C C12 0.4820(3) 0.3088(2) 0.31086(6) 0.0189(4) Uani d . 1 1 . .
    H H12 0.4468 0.1982 0.3039 0.023 Uiso calc R 1 1 . .
    C C13 0.5879(3) 0.3985(2) 0.27863(6) 0.0215(4) Uani d . 1 1 . .
    H H13 0.6242 0.3500 0.2497 0.026 Uiso calc R 1 1 . .
    C C14 0.6414(3) 0.5599(2) 0.28866(6) 0.0211(4) Uani d . 1 1 . .
    H H14 0.7158 0.6217 0.2668 0.025 Uiso calc R 1 1 . .
    C C15 0.5860(3) 0.6299(2) 0.33044(7) 0.0223(4) Uani d . 1 1 . .
    H H15 0.6212 0.7406 0.3372 0.027 Uiso calc R 1 1 . .
    C C16 0.4789(3) 0.5395(2) 0.36273(7) 0.0191(4) Uani d . 1 1 . .
    H H16 0.4416 0.5887 0.3915 0.023 Uiso calc R 1 1 . .
    N N1 0.1058(2) 0.24562(18) 0.37470(5) 0.0143(3) Uani d . 1 1 . .
    O O1 -0.02041(18) 0.14624(14) 0.29598(4) 0.0176(3) Uani d . 1 1 . .
    O O2 -0.18301(17) 0.04395(15) 0.36533(4) 0.0186(3) Uani d . 1 1 . .
    P P1 0.03212(6) 0.08173(5) 0.346520(16) 0.01436(11) Uani d . 1 1 . .
    S S2 0.20827(7) -0.10397(5) 0.348938(16) 0.02011(11) Uani d . 1 1 . .
loop_
    _atom_site_aniso_label
    _atom_site_aniso_U_11
    _atom_site_aniso_U_22
    _atom_site_aniso_U_33
    _atom_site_aniso_U_12
    _atom_site_aniso_U_13
    _atom_site_aniso_U_23
    C1 0.0280(10) 0.0296(10) 0.0173(10) -0.0001(9) -0.0063(9) -0.0056(8)
    C2 0.0274(10) 0.0254(10) 0.0248(10) -0.0004(9) 0.0074(9) 0.0080(8)
    C3 0.0169(8) 0.0151(8) 0.0145(9) 0.0038(8) -0.0013(7) 0.0016(7)
    C4 0.0134(8) 0.0167(8) 0.0148(9) 0.0008(7) -0.0029(8) -0.0013(7)
    C5 0.0153(8) 0.0151(9) 0.0174(9) 0.0069(7) -0.0009(7) 0.0013(7)
    C6 0.0210(9) 0.0195(9) 0.0195(10) 0.0003(8) 0.0023(8) 0.0019(8)
    C7 0.0310(10) 0.0208(9) 0.0237(10) 0.0016(9) -0.0035(9) -0.0038(8)
    C8 0.0299(10) 0.0295(10) 0.0141(9) 0.0086(9) 0.0025(9) -0.0002(8)
    C9 0.0211(9) 0.0289(10) 0.0235(10) 0.0049(9) 0.0059(8) 0.0087(9)
    C10 0.0167(8) 0.0195(9) 0.0239(10) 0.0015(7) -0.0025(8) 0.0012(8)
    C11 0.0107(7) 0.0207(9) 0.0158(9) 0.0037(7) -0.0026(7) 0.0025(8)
    C12 0.0164(8) 0.0226(9) 0.0177(10) 0.0013(8) -0.0039(8) -0.0017(7)
    C13 0.0179(8) 0.0323(10) 0.0142(9) 0.0038(9) -0.0017(7) 0.0013(9)
    C14 0.0145(8) 0.0267(10) 0.0221(10) 0.0019(8) -0.0001(8) 0.0115(8)
    C15 0.0187(9) 0.0163(9) 0.0320(11) 0.0024(8) -0.0015(8) 0.0057(8)
    C16 0.0165(8) 0.0204(9) 0.0204(9) 0.0048(8) 0.0000(8) -0.0005(8)
    N1 0.0125(6) 0.0175(7) 0.0130(8) 0.0033(6) -0.0023(6) -0.0018(6)
    O1 0.0211(6) 0.0173(6) 0.0143(6) 0.0001(5) -0.0030(6) -0.0005(5)
    O2 0.0157(6) 0.0207(6) 0.0194(6) -0.0011(5) 0.0011(5) 0.0035(5)
    P1 0.01393(19) 0.0150(2) 0.0141(2) 0.00099(17) 0.00017(19) 0.00013(19)
    S2 0.0221(2) 0.0173(2) 0.0209(2) 0.00575(18) 0.0001(2) -0.0006(2)
_geom_special_details
;
All e.s.d.'s (except the e.s.d. in the dihedral angle between two l.s. planes)
are estimated using the full covariance matrix. The cell e.s.d.'s are taken
into account individually in the estimation of e.s.d.'s in distances, angles
and torsion angles; correlations between e.s.d.'s in cell parameters are only
used when they are defined by crystal symmetry. An approximate (isotropic)
treatment of cell e.s.d.'s is used for estimating e.s.d.'s involving l.s.
planes.
;
loop_
    _geom_bond_atom_site_label_1
    _geom_bond_atom_site_label_2
    _geom_bond_site_symmetry_2
    _geom_bond_distance
    _geom_bond_publ_flag
    C1 O1 . 1.455(2) ?
    C1 H1A . 0.9800 ?
    C1 H1B . 0.9800 ?
    C1 H1C . 0.9800 ?
    C2 O2 . 1.443(2) ?
    C2 H2A . 0.9800 ?
    C2 H2B . 0.9800 ?
    C2 H2C . 0.9800 ?
    C3 N1 . 1.483(2) ?
    C3 C5 . 1.510(2) ?
    C3 H3A . 0.9900 ?
    C3 H3B . 0.9900 ?
    C4 N1 . 1.479(2) ?
    C4 C11 . 1.513(2) ?
    C4 H4A . 0.9900 ?
    C4 H4B . 0.9900 ?
    C5 C6 . 1.389(2) ?
    C5 C10 . 1.392(2) ?
    C6 C7 . 1.395(3) ?
    C6 H6 . 0.9500 ?
    C7 C8 . 1.384(3) ?
    C7 H7 . 0.9500 ?
    C8 C9 . 1.378(3) ?
    C8 H8 . 0.9500 ?
    C9 C10 . 1.387(3) ?
    C9 H9 . 0.9500 ?
    C10 H10 . 0.9500 ?
    C11 C16 . 1.390(2) ?
    C11 C12 . 1.390(2) ?
    C12 C13 . 1.380(3) ?
    C12 H12 . 0.9500 ?
    C13 C14 . 1.390(3) ?
    C13 H13 . 0.9500 ?
    C14 C15 . 1.377(3) ?
    C14 H14 . 0.9500 ?
    C15 C16 . 1.389(3) ?
    C15 H15 . 0.9500 ?
    C16 H16 . 0.9500 ?
    N1 P1 . 1.6343(15) ?
    O1 P1 . 1.5796(12) ?
    O2 P1 . 1.5961(12) ?
    P1 S2 . 1.9299(6) ?
loop_
    _geom_angle_atom_site_label_1
    _geom_angle_atom_site_label_2
    _geom_angle_atom_site_label_3
    _geom_angle_site_symmetry_1
    _geom_angle_site_symmetry_3
    _geom_angle
    _geom_angle_publ_flag
    O1 C1 H1A . . 109.5 ?
    O1 C1 H1B . . 109.5 ?
    H1A C1 H1B . . 109.5 ?
    O1 C1 H1C . . 109.5 ?
    H1A C1 H1C . . 109.5 ?
    H1B C1 H1C . . 109.5 ?
    O2 C2 H2A . . 109.5 ?
    O2 C2 H2B . . 109.5 ?
    H2A C2 H2B . . 109.5 ?
    O2 C2 H2C . . 109.5 ?
    H2A C2 H2C . . 109.5 ?
    H2B C2 H2C . . 109.5 ?
    N1 C3 C5 . . 111.89(13) ?
    N1 C3 H3A . . 109.2 ?
    C5 C3 H3A . . 109.2 ?
    N1 C3 H3B . . 109.2 ?
    C5 C3 H3B . . 109.2 ?
    H3A C3 H3B . . 107.9 ?
    N1 C4 C11 . . 114.15(14) ?
    N1 C4 H4A . . 108.7 ?
    C11 C4 H4A . . 108.7 ?
    N1 C4 H4B . . 108.7 ?
    C11 C4 H4B . . 108.7 ?
    H4A C4 H4B . . 107.6 ?
    C6 C5 C10 . . 118.53(17) ?
    C6 C5 C3 . . 121.21(16) ?
    C10 C5 C3 . . 120.26(17) ?
    C5 C6 C7 . . 120.77(17) ?
    C5 C6 H6 . . 119.6 ?
    C7 C6 H6 . . 119.6 ?
    C8 C7 C6 . . 119.81(18) ?
    C8 C7 H7 . . 120.1 ?
    C6 C7 H7 . . 120.1 ?
    C9 C8 C7 . . 119.91(18) ?
    C9 C8 H8 . . 120.0 ?
    C7 C8 H8 . . 120.0 ?
    C8 C9 C10 . . 120.25(18) ?
    C8 C9 H9 . . 119.9 ?
    C10 C9 H9 . . 119.9 ?
    C9 C10 C5 . . 120.73(18) ?
    C9 C10 H10 . . 119.6 ?
    C5 C10 H10 . . 119.6 ?
    C16 C11 C12 . . 118.45(16) ?
    C16 C11 C4 . . 121.75(16) ?
    C12 C11 C4 . . 119.79(16) ?
    C13 C12 C11 . . 121.18(18) ?
    C13 C12 H12 . . 119.4 ?
    C11 C12 H12 . . 119.4 ?
    C12 C13 C14 . . 119.78(18) ?
    C12 C13 H13 . . 120.1 ?
    C14 C13 H13 . . 120.1 ?
    C15 C14 C13 . . 119.71(17) ?
    C15 C14 H14 . . 120.1 ?
    C13 C14 H14 . . 120.1 ?
    C14 C15 C16 . . 120.36(17) ?
    C14 C15 H15 . . 119.8 ?
    C16 C15 H15 . . 119.8 ?
    C15 C16 C11 . . 120.51(17) ?
    C15 C16 H16 . . 119.7 ?
    C11 C16 H16 . . 119.7 ?
    C4 N1 C3 . . 114.98(13) ?
    C4 N1 P1 . . 123.50(11) ?
    C3 N1 P1 . . 119.30(11) ?
    C1 O1 P1 . . 119.78(11) ?
    C2 O2 P1 . . 119.39(12) ?
    O1 P1 O2 . . 99.37(7) ?
    O1 P1 N1 . . 104.62(7) ?
    O2 P1 N1 . . 105.89(7) ?
    O1 P1 S2 . . 115.68(5) ?
    O2 P1 S2 . . 114.41(5) ?
    N1 P1 S2 . . 115.14(6) ?
loop_
    _geom_torsion_atom_site_label_1
    _geom_torsion_atom_site_label_2
    _geom_torsion_atom_site_label_3
    _geom_torsion_atom_site_label_4
    _geom_torsion_site_symmetry_1
    _geom_torsion_site_symmetry_2
    _geom_torsion_site_symmetry_3
    _geom_torsion_site_symmetry_4
    _geom_torsion
    _geom_torsion_publ_flag
    N1 C3 C5 C6 . . . . 101.64(19) ?
    N1 C3 C5 C10 . . . . -79.63(19) ?
    C10 C5 C6 C7 . . . . 0.6(3) ?
    C3 C5 C6 C7 . . . . 179.38(16) ?
    C5 C6 C7 C8 . . . . 0.0(3) ?
    C6 C7 C8 C9 . . . . -0.6(3) ?
    C7 C8 C9 C10 . . . . 0.5(3) ?
    C8 C9 C10 C5 . . . . 0.1(3) ?
    C6 C5 C10 C9 . . . . -0.7(3) ?
    C3 C5 C10 C9 . . . . -179.47(16) ?
    N1 C4 C11 C16 . . . . 107.68(18) ?
    N1 C4 C11 C12 . . . . -73.1(2) ?
    C16 C11 C12 C13 . . . . 0.0(3) ?
    C4 C11 C12 C13 . . . . -179.28(16) ?
    C11 C12 C13 C14 . . . . 0.5(3) ?
    C12 C13 C14 C15 . . . . -0.8(3) ?
    C13 C14 C15 C16 . . . . 0.7(3) ?
    C14 C15 C16 C11 . . . . -0.1(3) ?
    C12 C11 C16 C15 . . . . -0.2(2) ?
    C4 C11 C16 C15 . . . . 179.07(16) ?
    C11 C4 N1 C3 . . . . -68.76(18) ?
    C11 C4 N1 P1 . . . . 94.17(17) ?
    C5 C3 N1 C4 . . . . -75.77(18) ?
    C5 C3 N1 P1 . . . . 120.53(14) ?
    C1 O1 P1 O2 . . . . -61.56(14) ?
    C1 O1 P1 N1 . . . . -170.81(13) ?
    C1 O1 P1 S2 . . . . 61.40(14) ?
    C2 O2 P1 O1 . . . . 166.17(12) ?
    C2 O2 P1 N1 . . . . -85.59(14) ?
    C2 O2 P1 S2 . . . . 42.31(14) ?
    C4 N1 P1 O1 . . . . -108.86(14) ?
    C3 N1 P1 O1 . . . . 53.38(13) ?
    C4 N1 P1 O2 . . . . 146.71(13) ?
    C3 N1 P1 O2 . . . . -51.06(14) ?
    C4 N1 P1 S2 . . . . 19.25(16) ?
    C3 N1 P1 S2 . . . . -178.52(10) ?
data_global
_journal_date_recd_electronic     2012-09-23
_journal_date_accepted     2012-10-01
_journal_name_full     'Acta Crystallographica, Section E'
_journal_year     2012
_journal_volume     68
_journal_issue     11
_journal_page_first     o3074
_journal_page_last     o3074
_journal_paper_category     QO
_journal_paper_doi     10.1107/S1600536812041220
_journal_coeditor_code     LH5538
_publ_contact_author_name     'Akbar Raissi Shabari'
_publ_contact_author_address
;
Faculty of Chemistry, North Tehran Branch, Islamic Azad University, Tehran, Iran
;
_publ_contact_author_email     a.raissi_shabari@yahoo.com
_publ_contact_author_fax     '(+98)-21-22262563'
_publ_contact_author_phone     '(+98)-21-22222512'
_publ_section_title
;
<i>N</i>,<i>N</i>-Dibenzyl-<i>O</i>,<i>O</i>'-dimethyl thiophosphate
;
loop_
    _publ_author_name
    _publ_author_address
    'Raissi Shabari, Akbar'
;
Faculty of Chemistry, North Tehran Branch, Islamic Azad University, Tehran, Iran
;
    'Sabbaghi, Fahimeh'
;
Department of Chemistry, Zanjan Branch, Islamic Azad University, Zanjan, Iran
;
    'Pourayoubi, Mehrdad'
;
Department of Chemistry, Ferdowsi University of Mashhad, Mashhad, Iran
;
    'Ne\<cas, Marek'
;
Department of Chemistry, Faculty of Science, Masaryk University, Kotlarska 2,
Brno CZ-61137, Czech Republic
;
    'Babiak, Michal'
;
Department of Chemistry, Faculty of Science, Masaryk University, Kotlarska 2,
Brno CZ-61137, Czech Republic
;
_publ_section_synopsis     .
