# Supplementary material for: N,N-Dibenzyl-O,O′-dimethyl thio­phosphate
Source: Acta Crystallogr Sect E Struct Rep Online. 2012 Oct 6;68(Pt 11):o3074. doi: 10.1107/S1600536812041220 (PMC3515181; doi:10.1107/S1600536812041220)
Supplement: Supplementary file 2 [file e-68-o3074-Isup2.hkl]

# 
# h,k,l, Fc-squared, Fo-squared, sigma(Fo-squared) and status flag 
# 
data_I
_shelx_title ' FK19 in P2(1)2(1)2(1)' 
_shelx_refln_list_code          4 
_shelx_F_calc_maximum      158.57 
_exptl_crystal_F_000       680.00 
_reflns_d_resolution_high  0.7645 
 
loop_ 
 _symmetry_equiv_pos_as_xyz 
 'x, y, z' 
 '-x+1/2, -y, z+1/2' 
 '-x, y+1/2, -z+1/2' 
 'x+1/2, -y+1/2, -z' 
 
_cell_length_a     6.8377 
_cell_length_b     8.1115 
_cell_length_c    28.6187 
_cell_angle_alpha  90.000 
_cell_angle_beta   90.000 
_cell_angle_gamma  90.000 
 
_shelx_F_squared_multiplier     1.000 
 
loop_ 
 _refln_index_h 
 _refln_index_k 
 _refln_index_l 
 _refln_F_squared_calc 
 _refln_F_squared_meas 
 _refln_F_squared_sigma 
 _refln_observed_status 
   2   0   0     2903.66     3000.30     28.64 o 
   4   0   0     2975.77     2900.17     37.14 o 
   6   0   0      264.22      265.38     15.00 o 
   8   0   0      102.91       96.87     12.05 o 
   1   1   0     4157.33     4464.06     21.69 o 
   2   1   0     1398.95     1476.88     16.60 o 
   3   1   0        0.02        6.05      4.11 o 
   4   1   0      657.79      667.35     14.52 o 
   5   1   0      876.15      876.85     19.78 o 
   6   1   0      355.35      339.40     11.65 o 
   7   1   0       34.13       36.05      7.53 o 
   8   1   0       48.31       54.11      8.40 o 
   0   2   0    13840.29    13165.98     87.49 o 
   1   2   0     6000.61     6199.35     51.63 o 
   2   2   0        1.67       25.08     12.50 o 
   3   2   0     3970.53     3938.74     34.21 o 
   4   2   0      317.23      316.84     10.75 o 
   5   2   0        0.09        4.29      7.23 o 
   6   2   0      125.99      118.27      8.04 o 
   7   2   0      399.66      405.02     13.90 o 
   8   2   0       24.81       26.69      8.34 o 
   1   3   0     2171.18     2174.21     11.88 o 
   2   3   0     1532.70     1665.03     25.10 o 
   3   3   0      170.62      165.76      6.16 o 
   4   3   0      623.57      581.73     10.95 o 
   5   3   0       17.91       19.82      7.77 o 
   6   3   0      260.44      250.71     10.33 o 
   7   3   0       20.99       19.81      7.23 o 
   8   3   0      678.46      714.07     19.26 o 
   0   4   0     6698.63     6802.74     39.09 o 
   1   4   0       30.82       17.58      3.16 o 
   2   4   0      577.62      623.80      7.53 o 
   3   4   0       50.79       47.28      4.26 o 
   4   4   0     1680.09     1672.98     19.53 o 
   5   4   0       16.94       36.86     10.51 o 
   6   4   0       86.55       92.86      8.19 o 
   7   4   0       23.53       22.23      7.87 o 
   8   4   0       24.71       26.88      8.40 o 
   1   5   0     3485.14     3546.18     34.82 o 
   2   5   0       92.10       98.02      5.83 o 
   3   5   0        0.46        1.12      8.30 o 
   4   5   0      318.07      295.42     15.89 o 
   5   5   0      893.34      881.79     16.83 o 
   6   5   0      422.19      438.40     18.75 o 
   7   5   0      416.61      438.54     20.89 o 
   0   6   0     4993.51     5033.79     47.09 o 
   1   6   0        2.43        4.95      6.70 o 
   2   6   0       75.79       82.49      8.53 o 
   3   6   0      991.11      995.45     24.95 o 
   4   6   0      259.56      261.85     16.07 o 
   5   6   0      550.83      550.67     22.68 o 
   1   7   0        5.69        4.65      5.44 o 
   2   7   0       28.86       38.21      8.04 o 
   3   7   0      434.41      417.38     19.42 o 
   4   7   0      636.63      637.54     24.02 o 
   5   7   0      222.34      190.25     15.76 o 
   6   7   0      230.96      244.09     19.11 o 
   0   8   0        9.71       10.76      7.99 o 
   1   8   0      215.77      227.48     12.83 o 
   2   8   0      204.35      201.19     15.09 o 
   3   8   0      533.50      584.02     23.61 o 
   4   8   0       49.65       57.41     12.95 o 
   5   8   0       32.32       28.08     14.37 o 
   1   9   0      410.26      457.98     14.37 o 
   2   9   0       59.86       65.28      8.85 o 
   3   9   0       94.97       82.58     14.78 o 
   4   9   0      151.77      180.92     18.97 o 
   0  10   0       12.57       12.72     10.45 o 
   1  10   0      130.33      132.58     14.95 o 
   2  10   0        6.77        7.66      8.35 o 
   1   0   1     2877.65     2495.07    414.94 o 
   2   0   1      559.17      563.02      7.11 o 
   3   0   1        7.40        7.26      3.44 o 
   4   0   1      148.99      160.66      7.55 o 
   5   0   1     2267.77     2196.31     23.58 o 
   6   0   1       29.61       33.94      6.30 o 
   7   0   1       46.13       60.90      7.64 o 
   8   0   1       21.88       15.02      7.20 o 
  -8   1   1       43.69       52.26      8.43 o 
  -7   1   1      113.19      125.17      9.51 o 
  -6   1   1     1500.75     1456.11     21.72 o 
  -5   1   1      404.29      396.84     15.53 o 
  -4   1   1      209.90      225.69      8.67 o 
  -3   1   1     1519.71     1603.66     20.43 o 
  -2   1   1      863.32      882.20     20.18 o 
  -1   1   1      319.38      325.96      6.61 o 
   1   1   1      332.52      338.77      6.34 o 
   2   1   1      893.99      917.36     11.21 o 
   3   1   1     1538.73     1655.31     28.75 o 
   4   1   1      209.93      227.36      8.37 o 
   5   1   1      400.54      382.07     10.81 o 
   6   1   1     1490.99     1515.12     22.03 o 
   7   1   1      114.87      116.75      9.28 o 
   8   1   1       42.57       42.26      8.19 o 
  -8   2   1      169.86      173.53     11.32 o 
  -7   2   1       50.35       50.99      7.77 o 
  -6   2   1      361.21      352.16     16.70 o 
  -5   2   1      944.21      930.50     22.59 o 
  -4   2   1       12.86        8.77      5.26 o 
  -3   2   1       78.99       79.06      5.65 o 
  -2   2   1     4492.40     4545.41     21.76 o 
  -1   2   1     1276.00     1226.50      7.53 o 
   0   2   1        0.16        2.18      3.35 o 
   1   2   1     1243.80     1188.69     24.06 o 
   2   2   1     4419.74     4484.92     21.33 o 
   3   2   1       72.03       76.24      6.52 o 
   4   2   1       12.95       14.86      8.37 o 
   5   2   1      941.26      939.38     15.81 o 
   6   2   1      355.06      340.84     11.66 o 
   7   2   1       48.27       50.13      7.82 o 
   8   2   1      170.49      169.40     11.70 o 
  -8   3   1       10.89       12.53      8.46 o 
  -7   3   1       88.38       86.37      8.93 o 
  -6   3   1       88.97       94.19     11.20 o 
  -5   3   1       63.65       54.15      9.11 o 
  -4   3   1      738.57      689.22     24.40 o 
  -3   3   1      266.12      239.64      7.74 o 
  -2   3   1      992.22      967.25     10.44 o 
  -1   3   1     2764.97     2932.73     14.36 o 
   0   3   1      564.33      609.64      9.69 o 
   1   3   1     2758.20     2940.10     14.09 o 
   2   3   1     1015.60      995.95     10.27 o 
   3   3   1      261.45      247.97      7.18 o 
   4   3   1      739.26      720.10     11.85 o 
   5   3   1       60.28       50.17      8.84 o 
   6   3   1       93.22      103.47      8.00 o 
   7   3   1       86.09       91.70      8.87 o 
   8   3   1       10.15       16.99      8.91 o 
  -8   4   1       43.42       43.83      9.47 o 
  -7   4   1      128.48      129.67      9.88 o 
  -6   4   1      759.42      749.54     23.30 o 
  -5   4   1     2949.92     3011.81     39.64 o 
  -4   4   1      736.98      712.91     13.42 o 
  -3   4   1      741.93      730.96     15.47 o 
  -2   4   1      792.95      728.67     10.81 o 
  -1   4   1      194.79      179.35      4.37 o 
   0   4   1     1137.50     1175.78     11.74 o 
   1   4   1      194.98      182.39      4.16 o 
   2   4   1      789.81      721.53      8.96 o 
   3   4   1      722.63      699.04     11.27 o 
   4   4   1      741.39      701.63     13.17 o 
   5   4   1     2960.28     2961.41     38.93 o 
   6   4   1      773.02      777.89     16.51 o 
   7   4   1      119.98      135.75      9.89 o 
   8   4   1       42.60       39.66      9.17 o 
  -7   5   1      310.37      311.76     18.57 o 
  -6   5   1      637.71      664.86     22.05 o 
  -5   5   1       80.43       79.98      7.43 o 
  -4   5   1      230.67      233.34      9.07 o 
  -3   5   1      182.76      167.89     11.43 o 
  -2   5   1      223.29      199.41      7.29 o 
  -1   5   1       39.35       37.59      6.61 o 
   0   5   1        4.42        1.79      3.61 o 
   1   5   1       35.31       34.77      6.43 o 
   2   5   1      219.66      192.26      9.37 o 
   3   5   1      179.00      161.95     11.92 o 
   4   5   1      223.52      214.09     13.84 o 
   5   5   1       79.68       81.65     12.63 o 
  -5   6   1      506.77      483.53     21.47 o 
  -4   6   1       17.56       34.64     10.36 o 
  -3   6   1      335.52      337.38     16.70 o 
  -2   6   1      442.16      430.71     11.21 o 
  -1   6   1      703.00      725.30     18.70 o 
   0   6   1      798.54      817.83     14.20 o 
   1   6   1      685.30      713.74     17.99 o 
   2   6   1      446.22      438.40     14.46 o 
   3   6   1      342.14      325.55     16.61 o 
   4   6   1       17.97       37.99      9.64 o 
   5   6   1      520.82      473.80     21.16 o 
   6   6   1      238.49      218.60     16.34 o 
  -6   7   1      258.41      265.83     19.60 o 
  -5   7   1      297.10      252.61     18.21 o 
  -4   7   1      280.88      269.44     17.59 o 
  -3   7   1      535.00      521.16     20.58 o 
  -2   7   1      150.11      142.07      8.43 o 
  -1   7   1       78.54       75.86      6.97 o 
   0   7   1       28.17       36.45      6.07 o 
   1   7   1       80.32       78.54      7.01 o 
   2   7   1      146.53      134.01     10.67 o 
   3   7   1      550.40      495.58     20.04 o 
   4   7   1      284.22      275.20     17.50 o 
   5   7   1      296.03      270.78     17.36 o 
   6   7   1      258.90      260.96     19.55 o 
  -5   8   1       66.54       71.78     15.36 o 
  -4   8   1       93.88      113.29     15.27 o 
  -3   8   1      198.32      200.88     16.07 o 
  -2   8   1      261.21      268.90     11.15 o 
  -1   8   1       45.75       48.84      6.83 o 
   0   8   1      572.34      544.01     14.00 o 
   1   8   1       44.99       51.84      7.09 o 
   2   8   1      253.29      273.24     16.70 o 
   3   8   1      193.13      202.93     16.56 o 
   4   8   1       93.83      104.77     14.06 o 
   5   8   1       65.27       73.16     15.00 o 
  -4   9   1      302.64      297.48     21.34 o 
  -3   9   1      165.41      182.17     17.19 o 
  -2   9   1      374.09      399.02     25.13 o 
  -1   9   1        5.52        8.93      6.79 o 
   0   9   1       10.54        8.60      6.59 o 
   1   9   1        5.38        3.71      9.15 o 
   2   9   1      378.37      384.17     14.35 o 
   3   9   1      160.42      166.42     16.78 o 
   4   9   1      303.04      322.65     21.78 o 
  -2  10   1       80.05       94.63     21.90 o 
  -1  10   1      111.82      114.45     13.21 o 
   0  10   1      129.03      162.35     15.36 o 
   1  10   1      116.97      122.71     14.78 o 
   2  10   1       77.88       68.80      9.33 o 
   1   0   2      319.20      338.75     12.92 o 
   2   0   2     3592.51     3687.48     21.54 o 
   3   0   2      130.51      140.41      5.50 o 
   4   0   2      238.61      273.76      8.99 o 
   5   0   2      876.81      859.22     21.47 o 
   6   0   2       12.58        8.64      5.66 o 
   7   0   2      470.31      477.26     14.57 o 
   8   0   2       39.90       45.16      8.05 o 
  -8   1   2      114.83      129.46     10.20 o 
  -7   1   2      209.80      202.15     10.95 o 
  -6   1   2      337.85      337.29     16.70 o 
  -5   1   2      383.18      393.45     15.76 o 
  -4   1   2      505.66      448.51     11.27 o 
  -3   1   2     1239.13     1259.44     15.32 o 
  -2   1   2     5873.52     6260.60     27.67 o 
  -1   1   2     2173.61     2229.55     11.32 o 
   2   1   2     5869.82     6276.49     27.39 o 
   3   1   2     1226.02     1232.65     14.32 o 
   4   1   2      501.99      452.27     10.82 o 
   5   1   2      373.41      388.19     10.87 o 
   6   1   2      337.38      345.58     11.77 o 
   7   1   2      213.70      213.18     11.03 o 
   8   1   2      118.99      120.15     10.43 o 
  -8   2   2      310.39      344.84     14.78 o 
  -7   2   2       85.42       79.25      8.81 o 
  -6   2   2       30.16       33.61      9.33 o 
  -5   2   2      676.89      656.24     19.24 o 
  -4   2   2     3033.03     3086.34     30.58 o 
  -3   2   2      650.66      655.13      9.63 o 
  -2   2   2      751.46      801.58      9.60 o 
  -1   2   2     2452.22     2594.16     16.73 o 
   0   2   2        4.44        7.00      3.10 o 
   1   2   2     2428.47     2548.82     17.92 o 
   2   2   2      752.57      783.85      9.16 o 
   3   2   2      646.74      664.31      9.32 o 
   4   2   2     2990.95     3076.55     23.68 o 
   5   2   2      677.46      650.38     13.46 o 
   6   2   2       31.21       33.77      6.53 o 
   7   2   2       88.22       79.76      8.65 o 
   8   2   2      317.04      338.48     14.53 o 
  -8   3   2       56.31       68.45      9.74 o 
  -7   3   2      490.24      502.64     17.23 o 
  -6   3   2        8.65       11.61      8.57 o 
  -5   3   2      349.26      341.31     15.09 o 
  -4   3   2      928.90      876.59     26.98 o 
  -3   3   2     1889.13     1872.76     24.33 o 
  -2   3   2      695.35      783.05      9.68 o 
  -1   3   2     2929.93     2906.51     14.77 o 
   0   3   2      915.31      993.25      8.59 o 
   1   3   2     2928.18     2833.07     22.36 o 
   2   3   2      683.59      759.11      9.03 o 
   3   3   2     1904.49     1925.98     17.45 o 
   4   3   2      927.36      884.55     12.83 o 
   5   3   2      356.10      349.49     10.42 o 
   6   3   2        8.54       12.07      6.11 o 
   7   3   2      484.14      506.02     15.26 o 
   8   3   2       60.33       65.31      9.51 o 
  -8   4   2      334.37      359.53     15.32 o 
  -7   4   2      177.00      190.91     11.27 o 
  -6   4   2       20.11       14.06      9.51 o 
  -5   4   2      430.38      452.46     16.96 o 
  -4   4   2     1346.09     1287.76     17.50 o 
  -3   4   2      430.24      445.78      9.72 o 
  -2   4   2      112.83      128.63      4.88 o 
  -1   4   2      298.93      292.63      5.64 o 
   0   4   2      393.06      393.37      6.07 o 
   1   4   2      283.57      270.75      4.83 o 
   2   4   2      112.89      128.76      4.21 o 
   3   4   2      440.53      449.83     11.34 o 
   4   4   2     1360.64     1310.43     17.36 o 
   5   4   2      417.83      429.09      9.77 o 
   6   4   2       20.07       21.79      6.66 o 
   7   4   2      169.32      169.50     10.46 o 
   8   4   2      342.06      341.36     20.53 o 
  -7   5   2       41.23       45.53     11.29 o 
  -6   5   2      335.10      339.97     17.10 o 
  -5   5   2       20.37       16.57      6.20 o 
  -4   5   2     1523.83     1504.45     20.00 o 
  -3   5   2       68.49       71.43      5.67 o 
  -2   5   2      229.28      228.50      8.21 o 
  -1   5   2     1294.37     1343.24     22.54 o 
   0   5   2      989.55      890.07     13.02 o 
   1   5   2     1284.40     1325.34     20.98 o 
   2   5   2      225.36      225.61      9.69 o 
   3   5   2       70.44       70.22      9.33 o 
   4   5   2     1494.06     1485.55     29.95 o 
   5   5   2       22.63       25.67     10.36 o 
  -5   6   2      353.88      331.85     17.86 o 
  -4   6   2      346.78      367.02     18.03 o 
  -3   6   2        4.79        6.29      8.39 o 
  -2   6   2      121.45      123.29      7.44 o 
  -1   6   2      667.49      665.30     18.35 o 
   0   6   2        9.56       12.68      7.19 o 
   1   6   2      667.42      653.85     12.74 o 
   2   6   2      127.27      126.64      9.11 o 
   3   6   2        5.35       -1.38      9.02 o 
   4   6   2      334.81      335.33     17.28 o 
   5   6   2      347.84      358.77     18.79 o 
   6   6   2       97.31       94.86     13.08 o 
  -5   7   2      296.88      292.61     19.69 o 
  -4   7   2       88.50       87.76     12.63 o 
  -3   7   2      730.58      715.97     23.61 o 
  -2   7   2       40.06       44.62      6.88 o 
  -1   7   2      104.79      108.29     10.76 o 
   0   7   2      353.89      320.95     10.50 o 
   1   7   2      104.30      104.67      7.26 o 
   3   7   2      733.32      705.70     23.57 o 
   4   7   2       85.55       80.26     12.23 o 
   5   7   2      297.76      278.50     18.21 o 
   6   7   2      150.47      143.78     17.05 o 
  -5   8   2      244.88      240.20     19.19 o 
  -4   8   2      421.11      438.40     22.32 o 
  -3   8   2       75.10       91.33     14.51 o 
  -2   8   2       31.02       22.73      6.84 o 
  -1   8   2      312.61      331.02     11.66 o 
   0   8   2        1.71        5.30      5.79 o 
   1   8   2      308.17      331.59     11.66 o 
   2   8   2       29.21       28.26      9.51 o 
   3   8   2       76.00       85.39     13.53 o 
   4   8   2      423.45      405.77     20.94 o 
   5   8   2      246.36      238.33     18.75 o 
  -4   9   2       98.66      109.86     16.43 o 
  -3   9   2      171.37      181.50     16.43 o 
  -2   9   2      146.97      155.00     10.38 o 
  -1   9   2       12.40       23.59      7.10 o 
   0   9   2        1.08        1.66      6.54 o 
   1   9   2       15.23       17.59     10.22 o 
   2   9   2      154.97      166.73     15.45 o 
   3   9   2      176.08      194.79     11.99 o 
   4   9   2       96.26      127.44     17.63 o 
  -2  10   2       20.91       24.82      9.23 o 
  -1  10   2      490.66      515.45     22.99 o 
   0  10   2       19.22       21.47     11.16 o 
   1  10   2      490.76      498.66     23.35 o 
   2  10   2       22.11       17.91     11.83 o 
   1   0   3     5005.31     5155.01     32.07 o 
   2   0   3     2019.30     2122.78     17.63 o 
   3   0   3      106.68      117.99      6.57 o 
   4   0   3        0.22        6.25      4.58 o 
   5   0   3       64.50       58.25      9.11 o 
   6   0   3      258.66      262.17     10.43 o 
   7   0   3      125.29      140.79      9.82 o 
   8   0   3       73.16       72.20      9.04 o 
  -8   1   3        9.86       18.72      8.22 o 
  -7   1   3      123.23      121.65      9.31 o 
  -6   1   3      234.74      234.94     14.73 o 
  -5   1   3     1814.17     1743.07     30.31 o 
  -4   1   3     1081.13     1167.27     19.19 o 
  -3   1   3      605.59      635.12     11.34 o 
  -2   1   3    12559.95    12411.26    130.36 o 
  -1   1   3    25143.33    22282.79     53.61 o 
   0   1   3     4662.46     4677.29     29.23 o 
   1   1   3    25085.39    22522.32     69.46 o 
   2   1   3    12606.27    12724.24     78.09 o 
   3   1   3      606.13      629.34      8.50 o 
   4   1   3     1081.41     1153.82     16.34 o 
   5   1   3     1826.91     1801.55     30.18 o 
   6   1   3      227.33      234.90     10.21 o 
   7   1   3      121.10      123.58      9.56 o 
   8   1   3        9.58       11.54      7.54 o 
  -8   2   3       87.61       79.67      9.55 o 
  -7   2   3      267.11      260.53     11.96 o 
  -6   2   3      295.45      280.07     15.04 o 
  -5   2   3      456.40      441.48     16.56 o 
  -4   2   3       45.92       49.55      7.28 o 
  -3   2   3     1558.51     1572.39     23.39 o 
  -2   2   3     1402.95     1388.92     12.67 o 
  -1   2   3     6805.39     7086.19     50.06 o 
   0   2   3     3797.36     3936.90     16.19 o 
   1   2   3     6811.79     6967.02     59.01 o 
   2   2   3     1412.70     1381.45     11.76 o 
   3   2   3     1577.05     1554.06     13.64 o 
   4   2   3       45.08       48.31      3.88 o 
   5   2   3      447.42      444.04     11.49 o 
   6   2   3      296.64      275.66     10.55 o 
   7   2   3      269.75      277.45     12.04 o 
   8   2   3       87.10       87.04      9.74 o 
  -8   3   3       23.12       17.75      8.38 o 
  -7   3   3      134.70      133.83     13.79 o 
  -6   3   3      579.93      562.19     20.49 o 
  -5   3   3       16.35       13.39      7.54 o 
  -4   3   3      364.73      382.74     13.79 o 
  -3   3   3      414.11      445.73      9.31 o 
  -2   3   3     6871.27     6867.48     36.85 o 
  -1   3   3     1808.79     1984.69     10.87 o 
   0   3   3       11.90       10.10      2.24 o 
   1   3   3     1814.85     1938.68     18.03 o 
   2   3   3     6848.23     6801.66    109.10 o 
   3   3   3      402.07      428.61      8.20 o 
   4   3   3      364.82      370.41      7.79 o 
   5   3   3       18.11       17.66      4.69 o 
   6   3   3      574.98      579.51     14.40 o 
   7   3   3      138.21      147.90     10.10 o 
   8   3   3       24.76       27.03      9.24 o 
  -8   4   3        4.82       13.51      8.59 o 
  -7   4   3      434.62      412.65     20.40 o 
  -6   4   3      761.26      743.82     23.26 o 
  -5   4   3      703.93      704.99     20.62 o 
  -4   4   3      458.04      446.35     11.23 o 
  -3   4   3     1055.11     1024.13     28.12 o 
  -2   4   3      495.32      463.00     11.27 o 
  -1   4   3      366.22      380.44      6.24 o 
   0   4   3       12.92       15.25      2.73 o 
   1   4   3      364.17      380.86     10.00 o 
   2   4   3      487.46      443.01      9.02 o 
   3   4   3     1051.12     1001.84     12.59 o 
   4   4   3      469.86      461.74      8.76 o 
   5   4   3      703.10      689.99     11.74 o 
   6   4   3      750.35      778.38     16.43 o 
   7   4   3      435.97      431.53     20.36 o 
   8   4   3        4.45       -0.80     12.41 o 
  -7   5   3      328.01      325.96     19.11 o 
  -6   5   3       99.84      111.55     12.28 o 
  -5   5   3      102.05      108.49      8.03 o 
  -4   5   3       71.46       76.64      7.04 o 
  -3   5   3      178.48      187.79      7.55 o 
  -2   5   3      574.03      591.31      8.73 o 
  -1   5   3     1379.90     1400.87     23.39 o 
   0   5   3      699.13      718.54     11.93 o 
   1   5   3     1389.04     1406.67     21.20 o 
   2   5   3      561.79      579.82     14.02 o 
   3   5   3      180.52      194.76     12.68 o 
   4   5   3       69.78       75.84     11.25 o 
   5   5   3       97.83      107.00     12.14 o 
   6   5   3       97.91      112.18     13.79 o 
  -5   6   3      115.80      117.18     14.20 o 
  -4   6   3      655.59      604.91     21.78 o 
  -3   6   3      133.53      139.54     12.28 o 
  -2   6   3      668.18      652.80     13.28 o 
  -1   6   3     1237.80     1265.08     24.73 o 
   0   6   3       24.29       28.45      5.62 o 
   1   6   3     1258.67     1279.39     17.15 o 
   2   6   3      654.64      628.88     16.25 o 
   3   6   3      129.46      136.06     12.95 o 
   4   6   3      656.97      630.57     22.14 o 
   5   6   3      111.98       99.72     12.72 o 
   6   6   3      353.13      354.21     19.73 o 
  -5   7   3      166.22      203.60     17.90 o 
  -4   7   3       32.28       39.77     12.28 o 
  -3   7   3      294.66      295.91     16.47 o 
  -2   7   3     2130.40     2090.23     24.41 o 
  -1   7   3      300.68      295.38     14.60 o 
   0   7   3       91.49       99.43      7.27 o 
   1   7   3      294.35      297.39     10.20 o 
   3   7   3      287.95      289.31     17.32 o 
   4   7   3       31.72       24.86     10.62 o 
   5   7   3      165.49      168.16     16.38 o 
   6   7   3       37.94       36.34     14.15 o 
  -5   8   3       84.49       86.33     15.09 o 
  -4   8   3      134.26      144.90     15.13 o 
  -3   8   3      762.33      779.89     26.07 o 
  -2   8   3      170.78      156.98      9.66 o 
  -1   8   3      253.51      261.41     10.86 o 
   0   8   3       44.37       50.30      6.95 o 
   1   8   3      260.14      261.85     16.29 o 
   2   8   3      172.82      172.44     14.55 o 
   3   8   3      764.44      765.21     26.07 o 
   4   8   3      132.74      133.56     15.98 o 
   5   8   3       82.43       86.38     14.37 o 
  -4   9   3      199.81      218.33     18.39 o 
  -3   9   3      149.28      146.33     17.05 o 
  -2   9   3      815.21      839.29     16.76 o 
  -1   9   3        2.24        2.85      6.15 o 
   0   9   3       36.97       35.86      7.46 o 
   1   9   3        2.00        3.17     10.13 o 
   2   9   3      813.93      862.47     28.61 o 
   3   9   3      156.09      166.48     11.25 o 
  -2  10   3       43.55       48.06     12.92 o 
  -1  10   3       85.68       99.15      8.22 o 
   0  10   3      123.77      120.12     14.95 o 
   1  10   3       86.01       88.43     14.42 o 
   2  10   3       42.75       36.75     10.62 o 
   1   0   4      929.84      968.05     15.12 o 
   2   0   4       79.14       82.94      4.05 o 
   3   0   4      652.33      636.76     10.09 o 
   4   0   4      493.06      419.58      9.92 o 
   5   0   4     1250.23     1279.85     26.07 o 
   6   0   4       99.22       96.24     11.38 o 
   7   0   4      179.66      176.03     10.34 o 
   8   0   4      336.48      327.27     14.01 o 
  -8   1   4      133.17      120.86     10.38 o 
  -7   1   4      206.68      185.72     10.51 o 
  -6   1   4      325.10      319.88     16.56 o 
  -5   1   4      324.59      337.12     15.04 o 
  -4   1   4     2341.38     2395.42     27.11 o 
  -3   1   4      402.95      404.22     11.04 o 
  -2   1   4     1021.12     1065.03     19.99 o 
  -1   1   4     2107.07     2241.34     17.77 o 
   0   1   4     2841.93     3063.27     15.87 o 
   1   1   4     2064.22     2157.28     19.95 o 
   2   1   4     1016.36     1044.90      8.69 o 
   3   1   4      418.58      425.45      7.09 o 
   4   1   4     2360.31     2397.44     22.75 o 
   5   1   4      318.42      336.18     14.51 o 
   6   1   4      327.49      314.33     11.17 o 
   7   1   4      197.16      191.55     10.78 o 
   8   1   4      134.68      135.52     10.85 o 
  -8   2   4      334.09      347.71     14.96 o 
  -7   2   4      158.61      170.30     14.51 o 
  -6   2   4      278.33      259.98     14.91 o 
  -5   2   4      503.98      481.75     17.23 o 
  -4   2   4     2488.26     2456.59     31.69 o 
  -3   2   4      125.71      115.17      6.20 o 
  -2   2   4      696.51      704.96     13.86 o 
  -1   2   4     2245.66     2368.73     12.19 o 
   0   2   4        9.95       10.77      2.49 o 
   2   2   4      700.45      690.43      9.89 o 
   3   2   4      120.91      101.95      5.98 o 
   4   2   4     2455.22     2446.31     21.37 o 
   5   2   4      505.51      520.00     12.26 o 
   6   2   4      278.38      276.75     12.30 o 
   7   2   4      157.52      163.55     10.15 o 
   8   2   4      337.23      331.68     14.58 o 
  -8   3   4      760.57      787.56     20.53 o 
  -7   3   4      811.17      791.99     26.38 o 
  -6   3   4       94.75       85.62     10.94 o 
  -5   3   4      121.78      136.42     11.20 o 
  -4   3   4      533.79      526.21     16.03 o 
  -3   3   4     1840.03     1864.14     18.06 o 
  -2   3   4     1753.95     1928.81     16.22 o 
  -1   3   4     1866.78     1837.24     13.76 o 
   0   3   4      397.72      391.95      6.00 o 
   1   3   4     1877.37     1843.56     16.92 o 
   2   3   4     1756.81     1895.38     45.72 o 
   3   3   4     1840.88     1853.78     15.52 o 
   4   3   4      510.34      483.65      8.60 o 
   5   3   4      120.90      130.13      6.40 o 
   6   3   4       95.96       96.99      7.80 o 
   7   3   4      806.02      817.30     18.59 o 
   8   3   4      755.43      785.47     20.19 o 
  -8   4   4      217.54      225.04     13.00 o 
  -7   4   4      212.73      221.54     16.38 o 
  -6   4   4       10.42       12.41      9.37 o 
  -5   4   4       33.08       33.70      8.57 o 
  -4   4   4      123.41      114.39      7.41 o 
  -3   4   4      895.86      848.27     13.18 o 
  -2   4   4       74.41       77.19      4.80 o 
  -1   4   4      670.22      660.13      7.18 o 
   0   4   4        6.18        1.72      2.49 o 
   1   4   4      690.36      675.12     12.68 o 
   2   4   4       69.74       69.89      3.51 o 
   3   4   4      875.96      820.35     11.45 o 
   4   4   4      124.37      125.53      5.63 o 
   5   4   4       34.86       39.88      6.52 o 
   6   4   4       11.14       10.53      8.93 o 
   7   4   4      210.39      225.96     16.07 o 
   8   4   4      218.07      231.77     17.86 o 
  -7   5   4      568.91      615.93     24.60 o 
  -6   5   4      162.23      168.60     13.93 o 
  -5   5   4      365.45      377.16     16.61 o 
  -4   5   4     1721.09     1670.10     21.07 o 
  -3   5   4      158.20      165.68      7.39 o 
  -2   5   4      480.39      460.14      8.01 o 
  -1   5   4      552.75      541.23      8.96 o 
   0   5   4     1523.55     1541.60     14.87 o 
   1   5   4      553.25      545.28     10.29 o 
   2   5   4      473.81      456.12     12.37 o 
   3   5   4      163.08      157.84     11.70 o 
   4   5   4     1738.70     1669.11     31.34 o 
   5   5   4      377.53      369.39     17.54 o 
   6   5   4      156.28      140.12     14.82 o 
  -5   6   4      553.02      540.71     22.54 o 
  -4   6   4      395.42      414.92     18.97 o 
  -3   6   4      166.59      166.95     13.17 o 
  -2   6   4       64.61       65.89      6.46 o 
  -1   6   4      324.61      295.56     13.57 o 
   0   6   4     2350.73     2244.69     22.51 o 
   1   6   4      317.95      304.38      9.36 o 
   3   6   4      164.71      150.57     12.45 o 
   4   6   4      398.34      398.85     18.61 o 
   5   6   4      549.64      538.80     21.74 o 
   6   6   4       62.61       56.69     12.72 o 
  -5   7   4      310.10      306.09     19.19 o 
  -4   7   4       20.65       22.54     11.16 o 
  -3   7   4      476.08      489.78     20.44 o 
  -2   7   4      383.24      385.90     11.99 o 
  -1   7   4       18.56       22.27      8.48 o 
   0   7   4      143.58      156.64     10.87 o 
   1   7   4       17.36       21.92      5.91 o 
   2   7   4      382.42      382.69     17.94 o 
   3   7   4      480.76      471.61     20.18 o 
   4   7   4       20.28       13.97     10.89 o 
   5   7   4      304.85      305.56     19.24 o 
   6   7   4      284.20      287.07     20.76 o 
  -5   8   4      133.83      127.44     15.80 o 
  -4   8   4      335.33      330.06     19.95 o 
  -3   8   4      405.72      423.80     21.11 o 
  -2   8   4       58.23       65.59      7.80 o 
  -1   8   4      147.76      145.73      7.63 o 
   0   8   4        4.07        8.38      5.68 o 
   1   8   4      145.75      152.67     14.11 o 
   2   8   4       61.19       81.87     12.50 o 
   3   8   4      396.44      370.19     19.46 o 
   4   8   4      324.58      323.46     19.82 o 
   5   8   4      136.59      120.93     16.07 o 
  -4   9   4       33.86       44.10     14.73 o 
  -3   9   4      142.99      146.73     16.87 o 
  -2   9   4      349.67      340.76     20.65 o 
  -1   9   4      119.20      128.76     12.93 o 
   0   9   4        3.85       -0.80      9.95 o 
   1   9   4      113.97      117.62     13.79 o 
   2   9   4      351.43      356.09     20.31 o 
   3   9   4      147.34      155.59     11.17 o 
  -2  10   4       10.68        8.11      7.75 o 
  -1  10   4      252.72      278.53     13.29 o 
   0  10   4       42.36       51.78     11.96 o 
   1  10   4      247.72      304.17     19.95 o 
   1   0   5       16.19       12.14      2.97 o 
   2   0   5     2017.30     2034.18     10.19 o 
   3   0   5     1298.11     1472.88     14.81 o 
   4   0   5      499.31      523.33     12.75 o 
   5   0   5     1753.32     1705.31     29.86 o 
   6   0   5       67.43       63.08     10.49 o 
   7   0   5       51.77       53.78      7.71 o 
   8   0   5      124.75      119.58     10.78 o 
  -8   1   5      208.68      191.44     11.82 o 
  -7   1   5       33.12       39.55     10.62 o 
  -6   1   5     1188.90     1179.50     28.21 o 
  -5   1   5      509.58      527.32     17.90 o 
  -4   1   5      845.69      887.38     19.42 o 
  -3   1   5     2947.32     3000.47     44.11 o 
  -2   1   5     3523.52     3567.73     65.18 o 
  -1   1   5     2412.11     2529.13     27.96 o 
   0   1   5      221.88      251.16     27.79 o 
   2   1   5     3509.19     3597.83     15.42 o 
   3   1   5     2963.85     3027.71     17.57 o 
   4   1   5      853.00      906.34     19.84 o 
   5   1   5      503.30      518.08     17.23 o 
   6   1   5     1184.33     1205.66     28.08 o 
   7   1   5       34.31       35.85      7.59 o 
   8   1   5      208.13      202.67     12.15 o 
  -8   2   5        0.32        0.47      7.97 o 
  -7   2   5      141.94      134.05     13.97 o 
  -6   2   5       27.49       27.32      9.11 o 
  -5   2   5      891.88      866.40     22.27 o 
  -4   2   5      227.38      244.53     11.65 o 
  -3   2   5      949.22     1055.35     19.72 o 
  -1   2   5      230.80      238.42      3.88 o 
   0   2   5       13.17       13.40      2.94 o 
   2   2   5     1245.62     1207.27     12.90 o 
   3   2   5      943.73     1045.38     11.14 o 
   4   2   5      227.63      246.58      7.99 o 
   5   2   5      884.65      874.58     15.36 o 
   6   2   5       26.17       31.13      6.44 o 
   7   2   5      144.61      146.81      9.97 o 
   8   2   5        0.43        0.33      8.02 o 
  -8   3   5        7.63       13.75      8.73 o 
  -7   3   5       24.31       28.44     11.65 o 
  -6   3   5      145.84      131.33     12.23 o 
  -5   3   5     1047.34     1010.86     24.33 o 
  -4   3   5       70.63       61.87      8.12 o 
  -3   3   5     2909.26     2767.04     93.10 o 
  -2   3   5      414.03      442.73      8.34 o 
  -1   3   5     1771.57     1808.59     10.54 o 
   0   3   5      186.68      179.13      5.71 o 
   1   3   5     1810.90     1819.27     16.34 o 
   2   3   5      405.54      432.44      6.59 o 
   3   3   5     2890.56     2824.15     15.84 o 
   4   3   5       68.72       63.92      4.60 o 
   5   3   5     1037.57     1017.10     13.53 o 
   6   3   5      142.01      147.60      8.70 o 
   7   3   5       23.49       25.92      7.61 o 
   8   3   5        7.39       13.98      9.28 o 
  -8   4   5      208.08      216.46     18.21 o 
  -7   4   5        3.42        3.30     10.13 o 
  -6   4   5      174.97      179.45     14.33 o 
  -5   4   5      951.13      975.37     24.28 o 
  -4   4   5      106.56      107.63      9.91 o 
  -3   4   5        6.82       18.17      4.63 o 
  -2   4   5     1380.74     1369.42     14.89 o 
  -1   4   5      362.77      346.11      5.50 o 
   0   4   5      594.23      625.67      8.89 o 
   1   4   5      378.54      364.06      7.43 o 
   2   4   5     1407.20     1355.71     11.64 o 
   3   4   5        6.32       15.54      3.69 o 
   4   4   5      107.59      103.21      6.58 o 
   5   4   5      941.21      982.65     16.85 o 
   6   4   5      170.87      176.15     13.35 o 
   7   4   5        2.34        6.56     10.18 o 
   8   4   5      206.90      188.02     16.96 o 
  -7   5   5       88.88      106.55     14.06 o 
  -6   5   5     1183.78     1305.74     31.69 o 
  -5   5   5       26.52       22.72      8.53 o 
  -4   5   5       54.71       59.17      6.96 o 
  -3   5   5      476.65      461.07     10.87 o 
  -2   5   5      664.90      617.56      9.24 o 
  -1   5   5      177.87      185.07      5.16 o 
   0   5   5      732.37      786.57     12.99 o 
   1   5   5      173.93      171.98      6.59 o 
   2   5   5      659.80      617.32     13.84 o 
   3   5   5      481.94      424.79     16.74 o 
   4   5   5       50.95       53.08     11.25 o 
   5   5   5       25.40       25.09     10.18 o 
   6   5   5     1168.97     1186.78     31.02 o 
  -5   6   5      329.05      335.15     18.44 o 
  -4   6   5      159.10      154.72     13.66 o 
  -3   6   5       12.23       12.45      9.82 o 
  -2   6   5      193.59      183.26      8.45 o 
  -1   6   5     1179.36     1160.71     28.81 o 
   0   6   5      998.21      987.43     15.37 o 
   1   6   5     1191.56     1156.57     16.20 o 
   3   6   5       11.96       10.09      9.37 o 
   4   6   5      157.27      145.03     13.30 o 
   5   6   5      324.76      333.77     18.30 o 
   6   6   5      223.70      226.28     17.14 o 
  -5   7   5       52.49       55.49     13.17 o 
  -4   7   5      128.00      111.91     14.37 o 
  -3   7   5      567.42      544.38     20.80 o 
  -2   7   5      375.79      355.67     11.76 o 
  -1   7   5       84.86       84.02      7.97 o 
   0   7   5      142.83      148.74      8.11 o 
   1   7   5       87.54       89.06     10.89 o 
   2   7   5      382.97      377.74     17.50 o 
   3   7   5      567.91      551.61     21.11 o 
   4   7   5      132.54      110.12     14.28 o 
   5   7   5       51.89       61.56     13.44 o 
   6   7   5      312.41      327.34     21.25 o 
  -5   8   5       21.31       21.56     13.70 o 
  -4   8   5      100.26       98.52     15.27 o 
  -3   8   5       39.06       49.77     12.77 o 
  -2   8   5      956.88      980.72     19.02 o 
  -1   8   5      160.11      162.46      7.84 o 
   0   8   5      272.16      277.85     16.03 o 
   1   8   5      164.89      172.58     14.33 o 
   2   8   5      942.91     1002.78     28.97 o 
   3   8   5       37.93       55.19      9.21 o 
   4   8   5       99.64       92.49     13.93 o 
   5   8   5       21.21       16.78     13.26 o 
  -4   9   5      139.09      141.55     17.77 o 
  -3   9   5      118.39      119.32     14.64 o 
  -2   9   5      189.44      194.54     11.12 o 
  -1   9   5      131.75      132.05      8.26 o 
   0   9   5       85.32       76.60     12.19 o 
   1   9   5      130.50      122.09     14.51 o 
   2   9   5      186.81      188.78     16.34 o 
   3   9   5      119.12      120.74     10.88 o 
  -2  10   5       76.00       81.53      9.89 o 
  -1  10   5      241.38      246.05     17.41 o 
   0  10   5      158.00      191.19     16.65 o 
   1  10   5      242.22      299.17     20.31 o 
   0   0   6    11105.52    10471.75    256.70 o 
   1   0   6     6826.91     7035.20     43.75 o 
   2   0   6     1124.81     1151.39      9.17 o 
   3   0   6     1229.51     1341.64     14.17 o 
   4   0   6     2501.87     2421.62     25.60 o 
   5   0   6      582.27      580.98     18.39 o 
   6   0   6      142.13      133.20     11.87 o 
   7   0   6       32.94       29.95     10.09 o 
   8   0   6       68.13       72.69      9.23 o 
  -8   1   6      229.39      234.54     12.53 o 
  -7   1   6      420.69      446.21     20.76 o 
  -6   1   6        3.10        1.83      7.99 o 
  -5   1   6      487.93      491.61     17.41 o 
  -4   1   6       73.60       62.94      7.59 o 
  -3   1   6     1156.73     1215.26     16.09 o 
  -2   1   6     1702.37     1853.34     40.35 o 
  -1   1   6     7092.48     6945.43     52.80 o 
   0   1   6     3947.79     4058.85     16.60 o 
   1   1   6     7121.12     6966.67     28.97 o 
   2   1   6     1694.99     1809.32     13.38 o 
   3   1   6     1158.67     1194.11     11.11 o 
   4   1   6       76.93       69.85      6.82 o 
   5   1   6      478.58      495.99     17.10 o 
   6   1   6        3.39       10.94      8.93 o 
   7   1   6      426.01      437.87     14.53 o 
   8   1   6      230.30      255.32     13.30 o 
  -8   2   6      151.64      167.40     11.57 o 
  -7   2   6       42.83       48.26     11.25 o 
  -6   2   6      124.96      131.06     11.96 o 
  -5   2   6      241.79      238.02     13.53 o 
  -4   2   6     2458.28     2558.10     33.35 o 
  -3   2   6     2146.74     2150.78     23.93 o 
  -2   2   6      264.87      310.91      9.73 o 
  -1   2   6     2509.91     2525.61     13.25 o 
   0   2   6      126.44      130.01      3.02 o 
   2   2   6      269.69      314.20      6.81 o 
   3   2   6     2174.78     2182.01     15.70 o 
   4   2   6     2453.49     2464.81     21.44 o 
   5   2   6      230.90      218.91     12.37 o 
   6   2   6      122.08      115.60      8.17 o 
   7   2   6       40.59       47.60      7.90 o 
   8   2   6      147.22      153.04     11.68 o 
  -8   3   6      750.82      778.11     29.19 o 
  -7   3   6      126.72      121.42     13.79 o 
  -6   3   6       80.79       90.26     11.29 o 
  -5   3   6      310.85      306.76     14.91 o 
  -4   3   6     1660.38     1615.76     27.36 o 
  -3   3   6     1424.93     1454.52     23.21 o 
  -2   3   6      326.66      343.12      7.58 o 
  -1   3   6      364.81      380.88      5.22 o 
   0   3   6        2.59        2.75      1.92 o 
   1   3   6      356.41      361.10      6.09 o 
   2   3   6      331.65      325.42      8.04 o 
   3   3   6     1437.23     1484.24     13.99 o 
   4   3   6     1662.71     1586.38     14.70 o 
   5   3   6      309.74      297.35      8.20 o 
   6   3   6       81.51       88.26      7.97 o 
   7   3   6      126.87      132.52      9.91 o 
   8   3   6      759.49      833.64     20.96 o 
  -7   4   6       78.29       85.22     13.08 o 
  -6   4   6       31.96       35.98     10.71 o 
  -5   4   6      271.83      271.32     14.60 o 
  -4   4   6      729.00      719.67     19.42 o 
  -3   4   6      210.45      206.42      7.74 o 
  -2   4   6      384.94      418.22      8.87 o 
  -1   4   6     1040.18     1028.34      9.13 o 
   0   4   6     3966.40     3940.08     22.08 o 
   1   4   6     1037.74     1018.53     11.78 o 
   2   4   6      395.12      420.10      9.55 o 
   3   4   6      223.65      218.05      7.15 o 
   4   4   6      735.72      720.85     13.32 o 
   5   4   6      274.61      268.85     10.17 o 
   6   4   6       31.89       33.19      7.35 o 
   7   4   6       71.97       77.81     12.10 o 
   8   4   6       70.43       89.64     15.53 o 
  -7   5   6      305.14      331.04     19.64 o 
  -6   5   6       35.48       32.18     10.67 o 
  -5   5   6      836.68      831.99     23.30 o 
  -4   5   6      519.25      472.25     12.21 o 
  -3   5   6      374.92      346.85      9.88 o 
  -2   5   6      845.09      844.02     10.91 o 
  -1   5   6     1952.02     1937.42     14.42 o 
   0   5   6     1535.10     1538.18     16.02 o 
   1   5   6     1914.95     1864.55     18.05 o 
   4   5   6      505.69      459.78     18.30 o 
   5   5   6      832.42      783.60     24.33 o 
   6   5   6       34.71       37.94     13.61 o 
  -4   6   6      816.00      858.81     25.36 o 
  -3   6   6      345.75      321.22     15.62 o 
  -2   6   6      120.01      130.25      7.85 o 
  -1   6   6      445.36      423.04     11.10 o 
   0   6   6      845.37      864.25     14.56 o 
   1   6   6      443.05      437.98     10.69 o 
   4   6   6      805.10      800.16     24.15 o 
   5   6   6       77.40       67.72     12.37 o 
   6   6   6       10.22       19.37     13.03 o 
  -5   7   6      494.56      498.08     23.08 o 
  -4   7   6      134.79      137.94     14.60 o 
  -3   7   6       91.36       88.34     12.45 o 
  -2   7   6      764.93      711.82     21.09 o 
  -1   7   6      156.41      149.58     17.43 o 
   0   7   6      909.07      903.12     16.22 o 
   1   7   6      159.22      151.59     12.63 o 
   2   7   6      769.46      765.38     23.84 o 
   4   7   6      129.55      124.14     14.95 o 
   5   7   6      487.26      490.36     22.05 o 
   6   7   6       30.95       41.51     12.95 o 
  -5   8   6       84.45       76.60     16.11 o 
  -4   8   6       73.76       70.44     12.81 o 
  -3   8   6      691.10      693.20     24.86 o 
  -2   8   6      191.47      204.86     10.57 o 
  -1   8   6      372.48      372.81     10.15 o 
   0   8   6      244.91      237.84     15.36 o 
   1   8   6      368.80      368.23     18.48 o 
   2   8   6      181.32      204.54     16.34 o 
   3   8   6      686.20      668.03     17.83 o 
   4   8   6       78.01       84.14     13.70 o 
   5   8   6       87.64       92.98     15.76 o 
  -4   9   6      235.75      238.24     19.02 o 
  -3   9   6      269.95      292.97     20.04 o 
  -2   9   6       32.87       41.04      8.21 o 
  -1   9   6      492.82      489.24     14.96 o 
   0   9   6       23.79       14.24     11.43 o 
   1   9   6      486.05      481.34     22.27 o 
   2   9   6       34.44       46.29     12.41 o 
   3   9   6      275.98      313.08     14.42 o 
  -2  10   6       45.24       60.39      8.97 o 
  -1  10   6      223.07      225.03     17.63 o 
   0  10   6      707.66      709.27     27.99 o 
   1  10   6      227.47      266.85     19.42 o 
   1   0   7      163.00      177.74      5.48 o 
   2   0   7      221.53      230.70      5.46 o 
   3   0   7      426.66      423.82      8.56 o 
   4   0   7        5.25        6.96      5.62 o 
   5   0   7      754.53      724.23     20.27 o 
   6   0   7     1179.30     1203.16     28.52 o 
   7   0   7       10.27       11.61      9.78 o 
   8   0   7      193.22      190.45     11.87 o 
  -8   1   7       21.01       29.00      7.83 o 
  -7   1   7      619.00      589.73     23.52 o 
  -6   1   7       98.21       98.21     11.25 o 
  -5   1   7     1088.55     1011.30     23.93 o 
  -4   1   7      404.81      414.74     14.33 o 
  -3   1   7     1052.22     1101.44     15.64 o 
  -2   1   7      346.59      337.49      8.18 o 
  -1   1   7     2641.43     2723.68     18.27 o 
   0   1   7      190.72      216.37      4.16 o 
   1   1   7     2601.32     2675.44     13.59 o 
   2   1   7      325.20      315.06      8.79 o 
   3   1   7     1048.10     1118.03     24.02 o 
   4   1   7      404.83      414.59     11.84 o 
   5   1   7     1097.30     1080.31     24.15 o 
   6   1   7       97.78       91.42     10.71 o 
   7   1   7      620.24      614.21     16.57 o 
   8   1   7       22.35       21.14      8.35 o 
  -8   2   7       29.82       22.86     13.61 o 
  -7   2   7      196.34      218.51     16.78 o 
  -6   2   7      157.11      152.44     12.90 o 
  -5   2   7       68.11       64.37      9.64 o 
  -4   2   7       78.97       79.64      9.02 o 
  -3   2   7     1639.19     1711.86     24.42 o 
  -2   2   7     3568.43     3745.45     31.83 o 
  -1   2   7     3053.54     3167.68     23.14 o 
   0   2   7      657.86      647.41      9.40 o 
   1   2   7     3053.09     3128.25     15.08 o 
   2   2   7     3526.85     3633.99     26.52 o 
   3   2   7     1698.23     1767.22     12.72 o 
   4   2   7       79.06       80.25      8.46 o 
   5   2   7       63.74       57.72      8.75 o 
   6   2   7      155.14      141.91      8.74 o 
   7   2   7      200.09      222.78     11.63 o 
   8   2   7       28.80       28.04     10.98 o 
  -8   3   7       24.37       13.88     13.26 o 
  -7   3   7      233.40      223.20     16.92 o 
  -6   3   7      413.15      412.20     18.35 o 
  -5   3   7       73.62       74.28      9.82 o 
  -4   3   7      238.90      250.96     12.63 o 
  -3   3   7     3383.84     3447.17     35.80 o 
  -2   3   7      659.90      608.43      9.85 o 
  -1   3   7      560.03      602.54      6.52 o 
   0   3   7       20.52       13.55      2.19 o 
   1   3   7      569.29      594.90      7.48 o 
   2   3   7      644.08      570.58     10.40 o 
   3   3   7     3373.53     3379.88     20.68 o 
   4   3   7      241.34      247.89      8.35 o 
   5   3   7       70.51       75.34      5.57 o 
   6   3   7      412.45      402.97     12.56 o 
   7   3   7      229.29      234.94     11.77 o 
   8   3   7       25.32       19.42      9.25 o 
  -7   4   7       19.72       30.13     11.43 o 
  -6   4   7     1006.11     1037.19     28.44 o 
  -5   4   7       85.69       90.44     10.53 o 
  -4   4   7     1625.16     1596.97     28.21 o 
  -3   4   7      205.68      186.99      7.57 o 
  -2   4   7      994.09     1065.66     13.75 o 
  -1   4   7      831.35      857.38     10.55 o 
   0   4   7      108.71      125.11      3.98 o 
   1   4   7      833.65      841.76     22.81 o 
   2   4   7     1018.51     1071.52     14.46 o 
   3   4   7      210.77      196.23      8.62 o 
   4   4   7     1617.86     1602.41     19.04 o 
   5   4   7       84.46       81.67      7.39 o 
   6   4   7     1004.47     1041.25     26.60 o 
   7   4   7       20.09       25.09     11.03 o 
   8   4   7       32.46       32.99     14.46 o 
  -7   5   7      301.16      320.47     19.51 o 
  -6   5   7      377.02      346.58     17.99 o 
  -5   5   7      694.02      709.94     21.92 o 
  -4   5   7      326.96      307.29     10.47 o 
  -3   5   7       65.32       59.54      5.99 o 
  -2   5   7       71.93       68.58      6.05 o 
  -1   5   7      585.28      561.53      8.34 o 
   0   5   7     2099.59     1958.33     27.65 o 
   1   5   7      593.61      559.98     10.33 o 
   4   5   7      324.04      317.16     15.85 o 
   5   5   7      694.59      694.14     23.26 o 
   6   5   7      369.89      367.69     19.78 o 
  -4   6   7       51.48       55.31     11.03 o 
  -3   6   7      111.29      113.12     11.52 o 
  -2   6   7      758.97      753.63     14.65 o 
  -1   6   7      226.50      227.96      8.90 o 
   0   6   7       56.74       61.78      9.24 o 
   1   6   7      222.18      214.22     12.99 o 
   2   6   7      741.26      736.32     21.65 o 
   4   6   7       51.62       58.88     11.03 o 
   5   6   7      201.44      194.49     15.27 o 
   6   6   7      384.82      381.44     21.16 o 
  -4   7   7       98.29       97.72     14.33 o 
  -3   7   7      597.89      598.21     22.23 o 
  -2   7   7     1224.30     1190.15     19.46 o 
  -1   7   7      845.57      796.62     15.60 o 
   0   7   7        0.58       13.50      7.54 o 
   1   7   7      849.34      811.50     23.93 o 
   2   7   7     1226.65     1201.69     29.33 o 
   4   7   7      101.74       92.05     14.06 o 
   5   7   7      308.73      312.43     18.97 o 
   6   7   7       21.06       12.90     11.96 o 
  -5   8   7      101.80       86.96     16.20 o 
  -4   8   7      551.79      573.61     24.73 o 
  -3   8   7      117.78      132.22     14.28 o 
  -2   8   7       64.09       85.74      8.63 o 
  -1   8   7       58.36       54.63      7.71 o 
   0   8   7      208.94      244.85     15.76 o 
   1   8   7       54.18       62.67     10.76 o 
   2   8   7       64.05       67.09     11.92 o 
   3   8   7      127.11      142.31     14.73 o 
   4   8   7      551.02      533.44     23.35 o 
   5   8   7       99.74      109.46     14.95 o 
  -4   9   7      265.02      242.12     19.28 o 
  -3   9   7      407.25      402.56     20.98 o 
  -2   9   7      488.58      518.28     16.87 o 
  -1   9   7       32.61       34.60     11.70 o 
   0   9   7      275.89      274.22     17.68 o 
   1   9   7       32.36       39.55     12.90 o 
   2   9   7      479.01      506.74     23.44 o 
   3   9   7      401.14      425.51     16.37 o 
  -2  10   7       11.81       30.98     12.37 o 
  -1  10   7      119.92      133.78     15.45 o 
   0  10   7       46.94       61.83     14.24 o 
   1  10   7      121.85      153.11     17.32 o 
   0   0   8     7916.22     7869.86     43.10 o 
   1   0   8     7148.36     7061.55    142.00 o 
   2   0   8      784.01      845.24      7.46 o 
   3   0   8      767.20      870.50     14.07 o 
   4   0   8       75.92       91.33      8.35 o 
   5   0   8     1176.98     1133.08     25.13 o 
   6   0   8       36.01       47.45     10.40 o 
   7   0   8      585.60      558.48     22.86 o 
   8   0   8       64.20       58.79      9.52 o 
  -8   1   8      110.02      106.20     15.67 o 
  -7   1   8      121.97      116.02     14.37 o 
  -6   1   8       96.57       93.47     11.29 o 
  -5   1   8      202.15      202.97     13.03 o 
  -4   1   8      767.03      789.36     19.28 o 
  -3   1   8      172.44      180.21      7.40 o 
  -2   1   8     1016.45     1097.20     15.70 o 
  -1   1   8      205.93      199.50      5.65 o 
   0   1   8     2454.80     2436.10     14.43 o 
   1   1   8      199.03      189.49      3.94 o 
   2   1   8     1021.49     1112.36     16.16 o 
   3   1   8      157.79      171.00      5.54 o 
   4   1   8      732.88      743.64     16.99 o 
   5   1   8      197.15      190.39     12.01 o 
   6   1   8       94.91       99.10     11.07 o 
   7   1   8      128.51      116.73     13.21 o 
   8   1   8      107.79      111.62     10.05 o 
  -8   2   8      297.92      309.22     20.58 o 
  -7   2   8      459.65      469.52     21.65 o 
  -6   2   8      158.25      151.64     13.21 o 
  -5   2   8      499.62      495.00     18.17 o 
  -4   2   8     4795.44     4744.61     46.38 o 
  -3   2   8     1532.13     1670.80     24.86 o 
  -2   2   8       90.38       98.87      6.34 o 
  -1   2   8     3211.34     3311.75     47.38 o 
   0   2   8     1009.13      986.46     14.62 o 
   1   2   8     3210.00     3312.69     16.27 o 
   2   2   8       89.81       91.38      5.31 o 
   3   2   8     1525.81     1633.93     13.45 o 
   4   2   8     4759.43     4664.72     34.68 o 
   5   2   8      491.10      486.03     16.96 o 
   6   2   8      161.92      149.14     12.28 o 
   7   2   8      447.55      427.01     14.49 o 
   8   2   8      295.33      312.76     14.29 o 
  -8   3   8       26.26       20.18     12.86 o 
  -7   3   8      208.54      223.51     16.83 o 
  -6   3   8      160.37      145.93     13.26 o 
  -5   3   8       60.33       60.84      9.69 o 
  -4   3   8       84.46       84.95      9.28 o 
  -3   3   8     1533.87     1496.17     24.42 o 
  -2   3   8      309.62      314.58      9.58 o 
  -1   3   8      268.36      248.99      4.60 o 
   0   3   8      237.79      297.97      4.88 o 
   1   3   8      260.74      228.70      7.92 o 
   2   3   8      306.76      293.64      7.81 o 
   3   3   8     1497.98     1475.28     15.38 o 
   4   3   8       84.40       82.96      5.97 o 
   5   3   8       63.74       65.67      6.60 o 
   6   3   8      161.03      157.09      9.17 o 
   7   3   8      198.28      211.26     11.49 o 
   8   3   8       24.98       26.55      9.11 o 
  -7   4   8      216.84      231.32     17.68 o 
  -6   4   8        4.97        2.10      9.69 o 
  -5   4   8      219.55      211.05     13.48 o 
  -4   4   8     1002.16      979.12     23.03 o 
  -3   4   8      127.57      148.08      8.26 o 
  -2   4   8       47.40       47.15      4.78 o 
  -1   4   8      763.95      714.99      8.19 o 
   0   4   8      232.78      246.41      5.15 o 
   1   4   8      745.71      691.04      9.59 o 
   4   4   8     1014.32      985.84     15.34 o 
   5   4   8      221.23      227.61     13.73 o 
   6   4   8        4.66        3.39      6.70 o 
   7   4   8      219.65      231.14     16.61 o 
   8   4   8      297.46      330.42     21.16 o 
  -7   5   8       98.99       95.44     13.75 o 
  -6   5   8       34.51       39.55     10.76 o 
  -5   5   8      859.76      844.40     24.06 o 
  -4   5   8      532.02      510.45     17.63 o 
  -3   5   8      180.78      177.56      9.26 o 
  -2   5   8        1.05        4.21      4.49 o 
  -1   5   8      696.91      656.63      9.05 o 
   0   5   8     1814.77     1700.51     14.06 o 
   1   5   8      694.71      658.75     11.03 o 
   2   5   8        1.02       -0.71      6.52 o 
   4   5   8      553.52      525.85     19.06 o 
   5   5   8      860.26      834.04     24.95 o 
   6   5   8       32.95       36.65     12.23 o 
  -4   6   8      444.29      397.24     18.66 o 
  -3   6   8      492.41      457.86     17.90 o 
  -2   6   8      108.64      107.42      7.82 o 
  -1   6   8      694.19      655.56     13.31 o 
   0   6   8      946.75      956.12     33.55 o 
   1   6   8      694.52      670.12     20.40 o 
   2   6   8      108.46       96.24     10.71 o 
   4   6   8      439.22      394.52     18.21 o 
   5   6   8      441.81      428.89     20.04 o 
   6   6   8        6.72        9.33     13.70 o 
   7   6   8       89.33       96.91     14.91 o 
  -4   7   8       94.17      104.41     13.26 o 
  -3   7   8      407.98      441.66     19.91 o 
  -2   7   8      435.54      444.37     13.10 o 
  -1   7   8       16.37       17.28      6.05 o 
   0   7   8     1903.10     1938.86     35.09 o 
   1   7   8       15.90       18.08      8.70 o 
   2   7   8      429.44      415.37     18.88 o 
   3   7   8      404.58      410.50     19.60 o 
   4   7   8       97.36      108.88     13.79 o 
   5   7   8      631.55      602.05     24.60 o 
   6   7   8      120.25      121.78     16.87 o 
  -4   8   8      614.89      633.74     25.27 o 
  -3   8   8      195.93      198.38     16.74 o 
  -2   8   8      130.30      127.37      9.36 o 
  -1   8   8        6.30        4.25      6.52 o 
   0   8   8      297.79      305.11     17.54 o 
   1   8   8        5.49       11.83     10.22 o 
   2   8   8      127.95      127.44     14.73 o 
   3   8   8      198.63      198.56     16.78 o 
   4   8   8      617.42      630.12     17.88 o 
   5   8   8       38.45       42.09     12.77 o 
  -4   9   8      107.54      126.15     17.23 o 
  -3   9   8      423.84      461.03     23.21 o 
  -2   9   8      237.23      242.40     12.38 o 
  -1   9   8      310.05      354.61     19.42 o 
   0   9   8      185.86      216.81     16.78 o 
   1   9   8      305.59      332.87     19.64 o 
   2   9   8      239.05      242.66     18.57 o 
   3   9   8      419.03      434.93     16.68 o 
  -1  10   8      163.27      165.88     15.62 o 
   0  10   8       85.75       58.75     14.11 o 
   1   0   9     2036.19     2005.66     38.26 o 
   2   0   9      822.29      807.37      6.79 o 
   3   0   9      341.07      371.99      8.00 o 
   4   0   9        5.16       10.31      6.25 o 
   5   0   9      531.99      532.41     18.21 o 
   6   0   9     1819.70     1865.65     35.58 o 
   7   0   9       10.54        6.61     10.18 o 
   8   0   9      432.41      440.14     23.48 o 
  -8   1   9       52.76       56.25     14.55 o 
  -7   1   9       37.04       37.32     11.52 o 
  -6   1   9      833.59      818.86     24.60 o 
  -5   1   9      327.97      326.54     15.22 o 
  -4   1   9      370.32      375.01     14.37 o 
  -3   1   9     1861.10     2009.13     21.93 o 
  -2   1   9      255.49      233.21      6.32 o 
  -1   1   9      774.30      742.80     11.86 o 
   0   1   9     1902.48     1978.87     10.10 o 
   1   1   9      798.63      748.45      7.40 o 
   2   1   9      251.81      229.40      8.12 o 
   3   1   9     1876.17     1999.17     16.20 o 
   4   1   9      372.94      380.23      8.82 o 
   5   1   9      320.60      291.23     13.93 o 
   6   1   9      832.89      814.62     24.11 o 
   7   1   9       34.61       21.47     11.20 o 
   8   1   9       53.90       65.10      9.99 o 
  -8   2   9       23.47       14.55     12.68 o 
  -7   2   9      348.17      355.42     19.69 o 
  -6   2   9      181.31      169.67     13.53 o 
  -5   2   9       73.39       68.48     10.40 o 
  -4   2   9       91.89       93.92      9.55 o 
  -3   2   9      198.69      185.48      9.91 o 
  -2   2   9     1004.20      949.41     13.63 o 
  -1   2   9      393.69      423.94      9.62 o 
   0   2   9      218.22      228.64      3.95 o 
   1   2   9      381.98      408.49      5.44 o 
   2   2   9      994.46      931.40     14.46 o 
   3   2   9      207.70      194.98      6.22 o 
   4   2   9       92.74       95.12      6.07 o 
   5   2   9       71.78       69.01      6.48 o 
   6   2   9      183.39      181.28     13.12 o 
   7   2   9      343.61      348.64     13.32 o 
   8   2   9       22.72       20.36      8.19 o 
  -7   3   9       47.50       58.61     12.28 o 
  -6   3   9      118.49      119.28     13.44 o 
  -5   3   9      578.78      560.45     19.78 o 
  -4   3   9       81.78       78.92      9.28 o 
  -3   3   9     1330.09     1358.82     23.88 o 
  -2   3   9     1448.77     1508.00     22.68 o 
  -1   3   9     3538.13     3628.51     21.87 o 
   0   3   9       41.21       43.12      2.74 o 
   1   3   9     3552.47     3607.80     10.91 o 
   2   3   9     1401.40     1457.47     16.87 o 
   3   3   9     1313.57     1300.16     19.55 o 
   4   3   9       85.89       84.56      6.35 o 
   5   3   9      588.19      572.67     12.97 o 
   6   3   9      118.74      122.56      8.49 o 
   7   3   9       45.50       45.24      8.27 o 
   8   3   9       40.44       53.65     11.23 o 
  -7   4   9      175.25      175.61     15.94 o 
  -6   4   9      127.05      133.02     13.39 o 
  -5   4   9      716.62      707.75     21.83 o 
  -4   4   9      395.44      383.32     15.62 o 
  -3   4   9     1188.91     1149.91     22.63 o 
  -2   4   9      809.37      800.11     12.99 o 
  -1   4   9       64.22       66.71      3.96 o 
   0   4   9     1127.12     1179.39     10.75 o 
   1   4   9       68.03       71.41      4.10 o 
   4   4   9      401.09      380.59     15.80 o 
   5   4   9      726.71      723.70     14.93 o 
   6   4   9      127.36      129.87      9.21 o 
   7   4   9      179.71      184.09     15.67 o 
   8   4   9       95.16      118.20     14.86 o 
  -7   5   9       62.31       59.55     12.54 o 
  -6   5   9      733.47      731.01     25.22 o 
  -5   5   9      342.14      349.93     16.96 o 
  -4   5   9        6.82        4.73      7.01 o 
  -3   5   9      105.00       96.30      6.88 o 
  -2   5   9      968.34      909.42     19.24 o 
  -1   5   9      780.60      773.35      9.94 o 
   0   5   9       42.89       47.71      4.12 o 
   1   5   9      762.17      773.87     19.69 o 
   2   5   9      972.02      901.18     21.65 o 
   4   5   9        6.43        2.90      8.97 o 
   5   5   9      346.99      345.37     17.54 o 
   6   5   9      732.70      688.47     24.86 o 
  -7   6   9        8.34       10.40     11.65 o 
  -6   6   9      784.19      775.92     26.25 o 
  -5   6   9      266.21      267.66     15.53 o 
  -4   6   9      225.28      234.62     13.48 o 
  -3   6   9       84.83       86.47     11.03 o 
  -2   6   9       22.54       21.38      8.62 o 
  -1   6   9     1533.62     1514.54     19.45 o 
   0   6   9     3360.48     3280.14     26.84 o 
   1   6   9     1526.93     1459.57     29.02 o 
   2   6   9       18.64       20.53      8.44 o 
   4   6   9      223.91      222.97     15.13 o 
   5   6   9      271.36      283.99     17.63 o 
   6   6   9      785.87      740.79     26.74 o 
   7   6   9        9.69        0.85     12.99 o 
  -4   7   9       11.77       10.98     12.23 o 
  -3   7   9      653.73      622.76     22.14 o 
  -2   7   9      393.94      418.63     12.75 o 
  -1   7   9       10.20        9.94      6.09 o 
   0   7   9      646.68      638.43     21.43 o 
   1   7   9        7.54        4.33      9.37 o 
   2   7   9      387.84      406.13     18.93 o 
   3   7   9      657.15      635.13     23.08 o 
   4   7   9       12.41        9.82     10.67 o 
   5   7   9       97.52      105.97     15.53 o 
   6   7   9       32.97       25.89     14.20 o 
  -4   8   9       18.34       27.32     13.75 o 
  -3   8   9      251.78      269.00     18.35 o 
  -2   8   9      489.46      503.90     14.52 o 
  -1   8   9      303.07      291.85     16.52 o 
   0   8   9       83.54       96.69     13.26 o 
   1   8   9      302.67      307.39     17.99 o 
   2   8   9      491.33      507.59     22.54 o 
   3   8   9      251.04      280.33     18.97 o 
   4   8   9       18.52       37.17      9.17 o 
  -3   9   9       15.60       13.93     12.37 o 
  -2   9   9      576.60      571.74     23.57 o 
  -1   9   9      200.89      202.13     15.71 o 
   0   9   9       59.61       70.53     12.72 o 
   1   9   9      203.93      217.53     16.70 o 
   2   9   9      572.99      547.19     24.91 o 
   3   9   9       12.99       13.66     11.74 o 
  -1  10   9      227.21      232.17     19.15 o 
   0  10   9      271.52      274.17     19.82 o 
   0   0  10     4113.54     3982.83     23.97 o 
   1   0  10        7.64        7.16      2.58 o 
   2   0  10        0.01        6.42      2.15 o 
   3   0  10       62.15       72.34      3.38 o 
   4   0  10      377.64      341.89     13.61 o 
   5   0  10       14.44       19.64      8.75 o 
   6   0  10       32.31       37.45     10.62 o 
   7   0  10      138.36      135.44     14.42 o 
   8   0  10       66.54       51.56     13.97 o 
  -8   1  10      705.79      711.59     28.26 o 
  -7   1  10      338.06      337.29     19.28 o 
  -6   1  10       33.26       33.12     10.22 o 
  -5   1  10      679.14      662.27     20.62 o 
  -4   1  10      864.01      906.22     21.20 o 
  -3   1  10      621.83      661.73     16.38 o 
  -2   1  10      656.14      704.24     10.33 o 
  -1   1  10      474.81      462.74     12.63 o 
   0   1  10        0.14        9.34      4.42 o 
   1   1  10      500.01      494.57      7.06 o 
   2   1  10      653.11      694.04     12.28 o 
   3   1  10      616.98      642.53      9.68 o 
   4   1  10      879.62      916.79     12.97 o 
   5   1  10      687.53      700.79     20.40 o 
   6   1  10       32.57       29.10      9.87 o 
   7   1  10      351.92      350.69     19.69 o 
   8   1  10      713.13      724.04     20.13 o 
  -8   2  10       32.19       42.27     13.97 o 
  -7   2  10      367.14      383.99     20.31 o 
  -6   2  10      253.58      249.80     15.58 o 
  -5   2  10      943.13      941.35     24.82 o 
  -4   2  10      826.02      839.35     21.07 o 
  -3   2  10      579.80      592.01     16.11 o 
  -2   2  10     2020.87     2109.78     26.42 o 
  -1   2  10      738.26      750.86     16.29 o 
   0   2  10     3560.36     3748.69     18.27 o 
   1   2  10      722.08      729.94      7.11 o 
   2   2  10     2024.23     2083.76     21.78 o 
   3   2  10      567.79      552.40      9.59 o 
   4   2  10      832.53      861.22     13.32 o 
   5   2  10      931.07      912.25     22.59 o 
   6   2  10      253.05      241.28     14.64 o 
   7   2  10      376.09      399.61     19.78 o 
   8   2  10       32.95       34.95     11.27 o 
  -7   3  10      281.09      278.33     18.30 o 
  -6   3  10      268.21      266.18     16.70 o 
  -5   3  10      834.77      780.52     22.94 o 
  -4   3  10     1976.61     1891.99     31.16 o 
  -3   3  10      300.04      302.97     12.68 o 
  -2   3  10     1208.01     1297.75     18.88 o 
  -1   3  10     1430.46     1484.93     13.76 o 
   0   3  10      108.49      108.23      4.42 o 
   1   3  10     1429.91     1459.41      7.85 o 
   2   3  10     1205.51     1240.52     15.85 o 
   3   3  10      296.04      295.78     10.22 o 
   4   3  10     1986.12     1948.02     20.08 o 
   5   3  10      833.32      786.25     14.79 o 
   6   3  10      268.11      259.12     10.52 o 
   7   3  10      277.35      257.79     11.98 o 
   8   3  10     1090.81     1168.87     24.56 o 
  -7   4  10      250.26      244.98     18.30 o 
  -6   4  10       76.93       70.98     11.65 o 
  -5   4  10      237.65      240.34     14.60 o 
  -4   4  10      102.21      100.80     10.62 o 
  -3   4  10      609.98      587.18     17.14 o 
  -2   4  10     1051.11     1077.09     36.45 o 
  -1   4  10     2566.88     2520.51     29.57 o 
   0   4  10     1149.48     1062.41     10.43 o 
   1   4  10     2577.89     2524.25     30.51 o 
   2   4  10     1059.73     1132.18     21.96 o 
   4   4  10       99.52       96.91     10.53 o 
   5   4  10      235.57      237.21     14.69 o 
   6   4  10       74.93       84.10     13.12 o 
  -7   5  10      136.33      126.24     15.31 o 
  -6   5  10       82.60       86.29     13.26 o 
  -5   5  10      112.66      109.77     12.23 o 
  -4   5  10      141.64      140.66     11.47 o 
  -3   5  10      488.16      493.58     16.43 o 
  -2   5  10      160.51      169.92      7.57 o 
  -1   5  10      757.88      705.72     10.33 o 
   0   5  10      918.27      899.61     10.71 o 
   1   5  10      731.29      670.93     18.79 o 
   2   5  10      157.98      148.38     10.89 o 
   4   5  10      141.18      133.34     12.28 o 
   5   5  10      114.71      119.37     12.68 o 
   6   5  10       80.79       83.74     14.78 o 
  -6   6  10      184.35      172.53     15.45 o 
  -5   6  10      380.80      391.26     18.35 o 
  -4   6  10      744.38      763.33     22.19 o 
  -3   6  10      284.50      280.16     10.02 o 
  -2   6  10      679.77      633.42     13.11 o 
  -1   6  10      226.11      225.56      9.18 o 
   0   6  10     1558.05     1582.24     30.27 o 
   1   6  10      224.41      224.22     13.48 o 
   2   6  10      681.34      650.88     21.11 o 
   3   6  10      287.35      292.61     15.85 o 
   4   6  10      739.48      713.60     23.44 o 
   5   6  10      381.33      378.32     20.31 o 
   6   6  10      183.63      175.16     17.36 o 
  -3   7  10       94.97       71.91     12.10 o 
  -2   7  10       65.92       76.15     11.74 o 
  -1   7  10      161.71      171.00      9.04 o 
   0   7  10       81.20       80.44     11.38 o 
   1   7  10      157.41      153.92     13.70 o 
   2   7  10       68.22       77.98     11.61 o 
   3   7  10       98.01       96.51     13.12 o 
   4   7  10       38.43       57.58     12.05 o 
   5   7  10      185.87      202.57     17.32 o 
   6   7  10      164.56      144.54     15.98 o 
  -4   8  10      114.62      129.23     14.78 o 
  -3   8  10     1104.56     1111.29     30.09 o 
  -2   8  10      583.65      551.70     21.38 o 
  -1   8  10      272.01      295.29     17.10 o 
   0   8  10        1.06       -2.72     10.45 o 
   1   8  10      268.72      290.91     18.12 o 
   2   8  10      578.17      591.78     23.57 o 
   3   8  10     1101.70     1111.56     31.60 o 
   4   8  10      113.35      124.46     10.50 o 
  -3   9  10      111.62       97.45     14.78 o 
  -1   9  10      241.34      260.11     17.14 o 
   0   9  10      219.50      207.48     16.43 o 
   1   9  10      246.54      280.02     18.57 o 
   2   9  10      108.46      109.54     15.36 o 
   3   9  10      116.87       91.06     13.70 o 
   1   0  11     1527.14     1484.94     16.69 o 
   2   0  11      283.53      279.01      7.01 o 
   3   0  11      986.48     1095.40     20.27 o 
   4   0  11      105.24      120.79      9.64 o 
   5   0  11     1346.68     1252.93     27.32 o 
   6   0  11      178.15      170.03     14.20 o 
   7   0  11      149.52      157.67     15.09 o 
   8   0  11       11.88       12.19     12.81 o 
  -8   1  11        8.17       -1.65     12.77 o 
  -7   1  11       69.48       64.82     12.86 o 
  -6   1  11     1249.91     1323.29     31.34 o 
  -5   1  11      286.02      291.40     15.40 o 
  -4   1  11      274.38      294.13     13.57 o 
  -3   1  11      691.21      697.18     16.96 o 
  -2   1  11     1834.52     1903.49     16.89 o 
  -1   1  11     3044.31     3197.53     25.37 o 
   0   1  11      843.18      927.10      9.40 o 
   1   1  11     3052.17     3148.50     13.55 o 
   2   1  11     1821.62     1884.62     19.22 o 
   3   1  11      699.44      720.13     10.26 o 
   4   1  11      276.10      295.20     12.86 o 
   5   1  11      299.30      297.34     14.69 o 
   6   1  11     1228.90     1249.81     29.69 o 
   7   1  11       67.38       64.68     12.90 o 
   8   1  11        7.48        6.51      9.15 o 
  -7   2  11       72.70       72.85     13.48 o 
  -6   2  11       98.95      106.64     12.32 o 
  -5   2  11      344.45      350.55     16.61 o 
  -4   2  11       17.37       19.06      7.23 o 
  -3   2  11     1153.77     1147.75     18.55 o 
  -2   2  11     1497.64     1388.47     16.99 o 
  -1   2  11     2959.44     3053.16     26.25 o 
   0   2  11      199.28      207.32      4.03 o 
   1   2  11     2942.90     3040.66     14.65 o 
   2   2  11     1469.45     1301.38     12.93 o 
   3   2  11     1143.02     1146.08     13.61 o 
   4   2  11       17.27       19.23      4.94 o 
   5   2  11      333.51      324.13     14.69 o 
   6   2  11       98.47       93.65     11.25 o 
   7   2  11       73.96       69.37     12.77 o 
   8   2  11       35.98       33.93      9.51 o 
  -7   3  11      363.91      344.70     20.36 o 
  -6   3  11       31.85       27.81     10.09 o 
  -5   3  11      412.57      389.92     17.45 o 
  -4   3  11        7.00       11.47      7.68 o 
  -3   3  11     1112.49     1092.56     19.27 o 
  -2   3  11      404.88      407.19     11.53 o 
  -1   3  11      397.51      441.61     10.37 o 
   0   3  11      418.57      448.28      8.43 o 
   1   3  11      417.73      451.93      6.18 o 
   2   3  11      396.22      385.31      7.55 o 
   3   3  11     1129.28     1126.02     19.15 o 
   4   3  11        6.27        6.74      4.78 o 
   5   3  11      403.76      403.63     11.25 o 
   6   3  11       31.77       44.91      9.33 o 
   7   3  11      362.51      355.34     13.48 o 
   8   3  11       92.07       70.53     16.38 o 
  -7   4  11      134.21      129.81     14.91 o 
  -6   4  11      142.21      137.67     13.35 o 
  -5   4  11      133.25      149.81     12.86 o 
  -4   4  11      304.91      300.20     14.69 o 
  -3   4  11      720.16      698.74     18.84 o 
  -2   4  11     1258.28     1158.25     22.27 o 
  -1   4  11     1309.86     1342.07     16.72 o 
   0   4  11      227.97      223.95      5.42 o 
   1   4  11     1278.33     1319.90     16.06 o 
   2   4  11     1272.74     1183.43     22.81 o 
   4   4  11      299.01      302.56     14.69 o 
   5   4  11      140.96      136.77     12.50 o 
  -7   5  11      180.48      205.16     17.77 o 
  -6   5  11      674.79      693.07     25.27 o 
  -5   5  11       15.96       25.76      9.51 o 
  -4   5  11      142.85      146.64     11.52 o 
  -3   5  11      275.69      264.49     13.21 o 
  -2   5  11      969.54      894.92     24.80 o 
  -1   5  11      274.77      268.29      6.99 o 
   0   5  11       31.88       32.30      5.22 o 
   1   5  11      283.56      267.17     13.17 o 
   2   5  11      989.81      924.52     22.41 o 
   4   5  11      138.49      123.56     11.92 o 
   5   5  11       15.97       20.71     10.31 o 
   6   5  11      666.82      690.79     25.49 o 
  -6   6  11      173.37      153.38     14.46 o 
  -5   6  11      383.17      400.10     18.61 o 
  -4   6  11      227.38      220.29     13.79 o 
  -3   6  11      120.80      119.11      7.75 o 
  -2   6  11      445.57      450.74     21.92 o 
  -1   6  11     1101.39     1084.13     13.51 o 
   0   6  11      645.37      656.83     13.45 o 
   1   6  11     1073.38     1062.64     25.62 o 
   2   6  11      452.81      457.37     18.17 o 
   3   6  11      121.48      131.91     12.14 o 
   4   6  11      224.03      207.30     16.03 o 
   5   6  11      386.63      417.06     21.11 o 
   6   6  11      180.07      188.47     17.94 o 
  -3   7  11      573.37      527.14     20.53 o 
  -2   7  11     1934.39     1848.51     32.99 o 
  -1   7  11      255.52      260.87     15.71 o 
   0   7  11       29.97       27.63     10.04 o 
   1   7  11      256.14      235.70     14.95 o 
   2   7  11     1943.16     1917.08     37.18 o 
   3   7  11      582.25      557.41     22.50 o 
   4   7  11      181.58      167.25     10.68 o 
   5   7  11      117.83       88.74     13.39 o 
   6   7  11       21.62       19.37     14.33 o 
  -3   8  11      744.69      701.86     24.86 o 
  -1   8  11      906.16      914.12     27.59 o 
   0   8  11      127.61      116.91     13.44 o 
   1   8  11      893.82      922.02     28.21 o 
   2   8  11      789.68      828.33     27.01 o 
   3   8  11      741.83      714.36     26.38 o 
   4   8  11      216.26      225.57     12.80 o 
  -3   9  11       71.67       81.29     15.36 o 
  -1   9  11       13.51       14.64     10.40 o 
   0   9  11      281.90      303.64     19.19 o 
   1   9  11       13.68       12.99     10.67 o 
   2   9  11      135.65      113.83     15.09 o 
   3   9  11       73.77       99.41     14.37 o 
   0   0  12       39.39       53.37      4.84 o 
   1   0  12        0.57        6.35      4.46 o 
   2   0  12      344.81      370.06      5.65 o 
   3   0  12        1.22       15.98      5.85 o 
   4   0  12       13.07       14.24      7.45 o 
   5   0  12     1614.31     1659.24     31.52 o 
   6   0  12      338.27      343.90     18.08 o 
   7   0  12      342.53      370.28     20.27 o 
   8   0  12      178.10      146.33     17.81 o 
  -8   1  12      336.40      362.92     22.72 o 
  -7   1  12      521.19      501.34     23.12 o 
  -6   1  12      531.45      540.22     21.87 o 
  -5   1  12      726.73      706.42     22.19 o 
  -4   1  12      365.87      349.53     14.55 o 
  -3   1  12      215.69      210.38     10.58 o 
  -2   1  12      235.78      263.78     11.00 o 
  -1   1  12      588.71      594.65     16.92 o 
   0   1  12      420.94      381.10     13.82 o 
   1   1  12      592.73      590.44      7.04 o 
   2   1  12      235.72      269.29      7.98 o 
   3   1  12      208.30      210.29      6.22 o 
   4   1  12      350.37      357.02     14.11 o 
   5   1  12      745.15      762.48     21.78 o 
   6   1  12      537.04      544.73     21.43 o 
   7   1  12      515.03      545.36     23.17 o 
   8   1  12      330.10      345.42     21.78 o 
  -7   2  12      333.14      345.02     20.85 o 
  -6   2  12      112.87      142.35     13.84 o 
  -5   2  12      554.84      510.63     19.24 o 
  -4   2  12     1977.57     2010.55     32.32 o 
  -3   2  12      196.40      192.84     10.94 o 
  -2   2  12       27.47       15.60      4.27 o 
  -1   2  12        9.80        4.20      4.60 o 
   0   2  12      848.74      856.91      9.77 o 
   1   2  12        9.23        3.43      2.09 o 
   2   2  12       28.32       20.47      3.46 o 
   3   2  12      191.14      185.97      9.33 o 
   4   2  12     1965.10     1986.68     19.82 o 
   5   2  12      546.92      523.71     18.17 o 
   6   2  12      116.58      113.70     12.28 o 
   7   2  12      334.27      329.39     18.75 o 
   8   2  12      304.62      358.10     15.48 o 
  -7   3  12      201.95      221.01     17.77 o 
  -6   3  12      257.04      244.80     15.94 o 
  -5   3  12        8.68       11.16      8.88 o 
  -4   3  12      269.45      284.89     14.24 o 
  -3   3  12      715.86      684.98     15.90 o 
  -2   3  12      313.07      316.24     19.26 o 
  -1   3  12       95.21       87.31      7.50 o 
   0   3  12       70.99       64.45      4.45 o 
   1   3  12       96.31       83.13      5.01 o 
   2   3  12      322.10      322.07      7.18 o 
   3   3  12      730.30      678.11     15.27 o 
   4   3  12      281.63      282.08      8.95 o 
   5   3  12        9.55        5.89      7.05 o 
   6   3  12      258.02      261.85     14.95 o 
   7   3  12      199.49      224.94     16.74 o 
   8   3  12      312.30      337.12     21.34 o 
  -7   4  12      540.74      575.80     25.22 o 
  -6   4  12       69.37       63.88     11.38 o 
  -5   4  12       90.07      104.81     11.70 o 
  -4   4  12     1012.04      953.36     24.19 o 
  -3   4  12      393.56      364.79     14.78 o 
  -2   4  12      124.34      128.47      9.69 o 
  -1   4  12     2239.89     2164.02     30.06 o 
   0   4  12      632.70      595.90      8.24 o 
   1   4  12     2243.39     2200.05     20.99 o 
   2   4  12      125.55      129.14      9.87 o 
   4   4  12     1031.54      931.22     22.54 o 
   5   4  12       91.11       96.87     11.43 o 
  -7   5  12       21.00       34.51     13.12 o 
  -6   5  12       56.41       58.83     12.10 o 
  -5   5  12      248.96      233.73     15.27 o 
  -4   5  12      766.74      729.94     22.23 o 
  -3   5  12        2.88        6.74      7.68 o 
  -2   5  12      118.06      111.90      7.06 o 
  -1   5  12      983.62      937.39     11.91 o 
   0   5  12      716.24      709.44     13.26 o 
   1   5  12      972.34      937.20     22.23 o 
   2   5  12      117.16      109.95     10.22 o 
   3   5  12        3.29        2.14      8.21 o 
   4   5  12      787.95      737.62     22.36 o 
   5   5  12      253.98      258.46     16.78 o 
   6   5  12       56.94       63.08     12.95 o 
  -6   6  12       11.22       24.42     11.92 o 
  -5   6  12      454.78      451.08     19.86 o 
  -4   6  12      512.95      504.11     19.37 o 
  -3   6  12       38.68       46.34      8.57 o 
  -2   6  12       93.23       95.96      7.01 o 
  -1   6  12      516.34      499.60     12.42 o 
   0   6  12      199.26      203.73      8.81 o 
   1   6  12      514.41      487.01     18.61 o 
   2   6  12       90.05       91.56     10.62 o 
   3   6  12       37.43       35.80      9.11 o 
   4   6  12      528.34      481.57     20.71 o 
   5   6  12      439.59      400.06     20.27 o 
   6   6  12       11.19        5.76     12.37 o 
  -3   7  12      204.74      184.05     14.42 o 
  -2   7  12      131.07      120.62     12.01 o 
  -1   7  12      229.83      238.91     15.71 o 
   0   7  12      627.90      652.98     22.45 o 
   1   7  12      226.81      231.68     15.62 o 
   2   7  12      126.62      118.56     12.68 o 
   3   7  12      213.15      231.05     16.20 o 
   4   7  12      403.57      410.81     14.71 o 
   5   7  12      139.00      165.48     16.96 o 
  -3   8  12      277.37      256.54     17.99 o 
  -1   8  12      182.14      203.33     15.76 o 
   0   8  12       20.10       31.52     11.16 o 
   1   8  12      184.38      208.29     15.98 o 
   2   8  12       43.13       53.52     12.50 o 
   3   8  12      266.47      238.33     17.81 o 
   4   8  12      236.31      236.26     13.15 o 
  -1   9  12      223.71      230.29     17.36 o 
   0   9  12      411.03      414.61     21.38 o 
   1   9  12      226.72      233.46     18.21 o 
   2   9  12      195.00      203.15     17.01 o 
   1   0  13     1324.80     1380.40     17.79 o 
   2   0  13      508.16      485.76     11.53 o 
   3   0  13       77.49       85.31      7.99 o 
   4   0  13      324.89      358.23     14.64 o 
   5   0  13      667.20      668.38     21.78 o 
   6   0  13     2601.32     2694.51     44.33 o 
   7   0  13       35.90       47.59     12.28 o 
   8   0  13       57.44       62.85     15.04 o 
  -7   1  13      266.11      234.00     18.21 o 
  -6   1  13      221.96      239.89     17.01 o 
  -5   1  13      866.05      849.53     24.15 o 
  -4   1  13      105.83      112.62     10.13 o 
  -3   1  13       33.59       30.53      6.92 o 
  -2   1  13      287.29      235.02      8.16 o 
  -1   1  13     2435.15     2400.49     21.25 o 
   0   1  13     1809.32     1972.35     20.59 o 
   1   1  13     2456.45     2427.82     18.89 o 
   2   1  13      290.80      241.14      5.67 o 
   3   1  13       32.74       32.90      6.43 o 
   4   1  13      104.20      107.76      9.73 o 
   5   1  13      886.17      898.32     23.70 o 
   6   1  13      225.74      212.80     15.40 o 
   7   1  13      259.44      275.33     18.26 o 
   8   1  13      139.05      120.44     15.98 o 
  -7   2  13       95.65      108.12     14.06 o 
  -6   2  13      580.40      560.98     22.10 o 
  -5   2  13      232.00      221.01     14.15 o 
  -4   2  13      120.70      116.64     10.71 o 
  -3   2  13      811.14      819.89     19.86 o 
  -2   2  13       31.26       50.89      5.09 o 
  -1   2  13      677.11      653.35     18.57 o 
   0   2  13       41.47       45.15      3.10 o 
   1   2  13      656.37      635.08      6.86 o 
   2   2  13       33.60       55.18      3.89 o 
   3   2  13      819.80      804.85     17.32 o 
   4   2  13      122.71      125.48      9.91 o 
   5   2  13      226.80      218.46     12.99 o 
   6   2  13      599.26      575.40     21.16 o 
   7   2  13       96.84      112.31     13.88 o 
   8   2  13       23.58        8.97      8.55 o 
  -7   3  13      322.88      298.41     19.24 o 
  -6   3  13       42.82       44.82     10.94 o 
  -5   3  13      218.35      204.63     14.42 o 
  -4   3  13      115.13      101.87     10.89 o 
  -3   3  13      319.06      311.45     13.93 o 
  -2   3  13     2351.28     2310.98     26.91 o 
  -1   3  13      550.89      584.32     32.45 o 
   0   3  13     1216.72     1280.99     14.33 o 
   1   3  13      545.33      568.22     10.61 o 
   2   3  13     2337.44     2303.38     28.75 o 
   4   3  13      117.29      108.25      6.90 o 
   7   3  13      323.79      301.67     19.06 o 
  -7   4  13        8.46       10.71     11.61 o 
  -6   4  13      538.28      531.52     22.63 o 
  -5   4  13      392.10      369.93     17.99 o 
  -4   4  13       38.59       43.08      9.15 o 
  -3   4  13      573.92      515.81     17.50 o 
  -2   4  13     1001.01      990.41     21.69 o 
  -1   4  13       82.61       88.23      6.17 o 
   0   4  13      601.40      592.99     11.66 o 
   1   4  13       78.96       87.97      6.12 o 
   2   4  13     1018.76      998.31     21.65 o 
   3   4  13      591.10      539.82     17.23 o 
   4   4  13       40.69       53.03      9.55 o 
   5   4  13      395.66      361.22     16.56 o 
  -7   5  13      289.35      303.28     19.95 o 
  -6   5  13       67.82       71.42     12.90 o 
  -5   5  13     1137.24     1147.45     29.42 o 
  -4   5  13      303.98      309.89     15.76 o 
  -3   5  13      180.62      178.16     12.05 o 
  -2   5  13      532.68      513.84     17.05 o 
  -1   5  13     1669.82     1614.01     21.30 o 
   0   5  13      803.91      828.21     17.88 o 
   1   5  13     1675.98     1632.14     29.15 o 
   2   5  13      535.35      515.72     17.63 o 
   3   5  13      178.27      178.02     12.86 o 
   4   5  13      302.13      306.81     16.25 o 
   5   5  13     1131.82     1137.18     28.97 o 
  -6   6  13      645.75      637.85     25.00 o 
  -5   6  13      167.30      167.35     14.55 o 
  -4   6  13       73.43       66.33     10.89 o 
  -3   6  13       24.24       21.43      8.35 o 
  -2   6  13      164.17      147.68      7.97 o 
  -1   6  13      446.37      438.80     24.08 o 
   0   6  13     2035.82     2008.39     24.37 o 
   1   6  13      444.59      438.13     18.17 o 
   2   6  13      164.59      155.79     12.45 o 
   3   6  13       22.27       27.14      9.02 o 
   4   6  13       72.89       61.54      8.25 o 
   5   6  13      165.40      161.68     15.89 o 
   6   6  13      638.54      666.95     26.87 o 
  -1   7  13      204.57      204.45     14.78 o 
   0   7  13      212.55      215.83     15.04 o 
   1   7  13      201.07      207.66     14.55 o 
   2   7  13      483.95      510.63     21.29 o 
   3   7  13      442.93      457.02     21.03 o 
   4   7  13       16.12       20.63      7.75 o 
   5   7  13      184.90      169.72     11.71 o 
  -3   8  13      238.75      223.46     17.23 o 
  -1   8  13       42.62       43.26     10.53 o 
   0   8  13      256.27      241.45     16.25 o 
   1   8  13       37.43       32.54     12.32 o 
   2   8  13       22.98       14.82      9.95 o 
   3   8  13      229.61      220.74     17.01 o 
   4   8  13      246.27      267.91     13.60 o 
  -1   9  13       47.47       57.23     13.93 o 
   0   9  13      303.32      291.27     19.55 o 
   1   9  13       48.30       68.70     13.93 o 
   2   9  13      269.36      295.15     20.00 o 
   0   0  14    12508.50    12608.10    117.54 o 
   1   0  14      223.55      224.43      6.80 o 
   2   0  14      212.13      255.90      9.30 o 
   3   0  14      737.44      695.57     17.59 o 
   4   0  14      492.75      428.54     15.98 o 
   5   0  14      194.00      185.65     13.70 o 
   6   0  14        4.57       13.93     11.03 o 
   7   0  14      812.65      851.81     29.24 o 
  -7   1  14      141.87      153.51     16.74 o 
  -6   1  14      305.25      315.02     18.35 o 
  -5   1  14      202.69      209.40     14.42 o 
  -4   1  14      981.26      914.17     22.59 o 
  -3   1  14      373.78      375.59     13.93 o 
  -2   1  14       13.86       10.64      8.12 o 
  -1   1  14     1111.40     1115.25     17.60 o 
   0   1  14     4288.17     4191.64     22.13 o 
   1   1  14     1129.73     1145.28     11.41 o 
   2   1  14       12.99       10.52      3.01 o 
   3   1  14      380.35      381.75     13.26 o 
   4   1  14      993.70      963.85     22.05 o 
   5   1  14      202.06      186.23     12.81 o 
   6   1  14      299.79      298.10     17.19 o 
   7   1  14      136.48      121.37     14.82 o 
   8   1  14       84.32       95.97     15.00 o 
  -7   2  14      107.32      106.73     14.28 o 
  -6   2  14       70.44       61.56     11.38 o 
  -5   2  14       62.58       52.85      9.64 o 
  -4   2  14      639.15      614.46     19.60 o 
  -3   2  14      912.64      899.26     21.29 o 
  -2   2  14        1.25       11.29      5.67 o 
  -1   2  14     1469.56     1494.22     20.35 o 
   0   2  14     3704.86     3861.72     17.23 o 
   1   2  14     1477.81     1521.22     14.72 o 
   2   2  14        1.44        4.90      3.16 o 
   3   2  14      906.08      901.18     12.68 o 
   4   2  14      637.62      625.53     17.86 o 
   5   2  14       58.37       54.42      9.24 o 
   6   2  14       70.74       76.56     11.03 o 
   7   2  14       98.49      107.27     13.26 o 
   8   2  14      267.32      301.85     20.67 o 
  -7   3  14      322.56      314.71     20.27 o 
  -6   3  14        7.28        7.54      9.82 o 
  -5   3  14      627.78      618.52     21.78 o 
  -4   3  14     1248.15     1168.61     26.87 o 
  -3   3  14      946.23      951.40     22.72 o 
  -2   3  14      626.00      581.68     14.46 o 
  -1   3  14      166.43      149.46      8.19 o 
   0   3  14      228.77      254.30      7.26 o 
   1   3  14      163.63      150.55      9.95 o 
   2   3  14      628.02      640.26     16.16 o 
   3   3  14      962.33      973.27     20.40 o 
   4   3  14     1242.94     1166.20     23.26 o 
  -7   4  14       40.72       36.34     13.39 o 
  -6   4  14      229.42      231.63     17.19 o 
  -5   4  14      272.08      265.20     16.03 o 
  -4   4  14      208.26      210.70     13.44 o 
  -3   4  14       78.68       79.81      9.60 o 
  -2   4  14       39.52       34.64      7.77 o 
  -1   4  14      608.88      579.77     16.96 o 
   0   4  14     1837.37     1702.98     19.27 o 
   1   4  14      617.06      597.43     12.20 o 
   2   4  14       42.47       41.47      8.53 o 
   3   4  14       83.55       73.34      9.42 o 
   4   4  14      219.19      228.95     13.44 o 
  -6   5  14      143.78      141.91     15.13 o 
  -5   5  14      397.50      361.76     18.70 o 
  -4   5  14      389.07      380.24     17.36 o 
  -3   5  14      307.81      312.25     15.27 o 
  -2   5  14       17.88       24.91      7.72 o 
  -1   5  14     1019.54     1007.01     16.57 o 
   0   5  14      427.26      388.43     10.92 o 
   1   5  14     1027.92     1000.28     23.79 o 
   2   5  14       17.30       23.75      8.39 o 
   3   5  14      302.93      290.11     15.00 o 
   4   5  14      391.36      401.09     12.46 o 
   5   5  14      402.11      367.11     18.61 o 
  -6   6  14      341.53      346.71     20.04 o 
  -5   6  14      260.81      259.26     16.70 o 
  -4   6  14      456.65      433.18     18.70 o 
  -3   6  14      307.09      297.39     15.13 o 
  -2   6  14       68.73       77.00      9.73 o 
  -1   6  14      716.67      721.15     21.81 o 
   0   6  14     1115.26     1083.44     17.79 o 
   1   6  14      738.68      736.99     22.68 o 
   2   6  14       69.95       86.87     10.94 o 
   3   6  14      306.63      301.40     16.70 o 
   4   6  14      467.33      423.88     17.10 o 
   5   6  14      256.70      242.35     18.08 o 
   6   6  14      337.27      345.11     20.49 o 
  -1   7  14      513.18      512.19     20.67 o 
   0   7  14      854.21      847.21     25.62 o 
   1   7  14      518.73      505.90     21.03 o 
   2   7  14      718.96      694.27     24.06 o 
   3   7  14      245.53      267.12     16.96 o 
   4   7  14      322.95      313.61     13.54 o 
   5   7  14      168.67      148.21     11.50 o 
  -1   8  14       91.23      103.43     13.03 o 
   0   8  14        0.00       -5.49     10.04 o 
   1   8  14       89.79       78.74     13.03 o 
   2   8  14      119.77      117.13     13.79 o 
   3   8  14      492.39      486.43     23.57 o 
   4   8  14      206.34      227.94     13.31 o 
  -1   9  14      514.78      538.75     24.69 o 
   0   9  14        2.87       11.83     11.78 o 
   1   9  14      521.43      578.88     25.89 o 
   2   9  14       78.16       68.25     13.84 o 
   1   0  15      309.15      296.46      9.18 o 
   2   0  15      265.37      295.91     11.29 o 
   3   0  15      126.47      126.06      9.51 o 
   4   0  15      725.01      768.46     20.89 o 
   5   0  15     1625.64     1556.57     31.60 o 
   6   0  15      716.32      701.95     24.55 o 
   7   0  15      110.66      121.55     14.86 o 
  -7   1  15       88.31       92.45     14.95 o 
  -6   1  15      685.19      682.98     24.73 o 
  -5   1  15      258.44      257.84     15.40 o 
  -4   1  15      493.48      490.85     17.90 o 
  -3   1  15      221.38      207.57     11.83 o 
  -2   1  15      172.24      181.06     10.00 o 
  -1   1  15      732.84      655.92     12.37 o 
   0   1  15     1494.03     1793.28     44.93 o 
   1   1  15      727.13      671.38      7.43 o 
   2   1  15      178.83      180.64      5.51 o 
   3   1  15      226.51      216.37     10.85 o 
   4   1  15      494.33      494.16     16.74 o 
   5   1  15      253.11      238.82     14.28 o 
   6   1  15      678.13      710.17     24.06 o 
   7   1  15       86.47       83.92     14.37 o 
  -7   2  15      311.42      293.32     19.55 o 
  -6   2  15      515.59      487.64     21.47 o 
  -5   2  15       20.91       23.12      8.88 o 
  -4   2  15      357.67      335.24     15.67 o 
  -3   2  15       88.28       86.96      9.42 o 
  -2   2  15     2443.25     2382.40     32.01 o 
  -1   2  15        1.32        4.56      5.33 o 
   0   2  15       80.59       99.83      6.74 o 
   1   2  15        0.72        4.90      2.76 o 
   2   2  15     2418.02     2391.27     18.92 o 
   3   2  15       88.11       87.14      5.42 o 
   4   2  15      359.05      360.37     14.42 o 
   5   2  15       23.26       27.05      8.30 o 
   6   2  15      517.56      532.32     21.43 o 
   7   2  15      312.13      324.88     19.28 o 
  -7   3  15      337.26      328.37     20.85 o 
  -6   3  15       12.56        9.37     10.67 o 
  -5   3  15      162.69      163.56     13.57 o 
  -4   3  15      239.42      225.16     14.15 o 
  -3   3  15     1376.24     1317.39     26.74 o 
  -2   3  15      821.16      812.84     20.13 o 
  -1   3  15       51.60       44.11      6.53 o 
   0   3  15       54.68       65.20      4.97 o 
   1   3  15       49.30       41.96      4.64 o 
   2   3  15      824.57      818.33     18.17 o 
   3   3  15     1388.03     1309.58     23.48 o 
  -7   4  15       35.98       28.70     13.44 o 
  -6   4  15       63.45       64.86     11.70 o 
  -5   4  15      203.74      198.82     15.04 o 
  -4   4  15      307.65      264.31     14.91 o 
  -3   4  15       45.66       43.26      8.93 o 
  -2   4  15     1247.88     1214.01     25.22 o 
  -1   4  15      351.79      362.83     14.55 o 
   0   4  15      353.25      399.42     10.46 o 
   1   4  15      343.38      339.59      9.93 o 
   2   4  15     1276.37     1241.33     24.37 o 
   3   4  15       42.41       45.13      8.75 o 
   4   4  15      311.90      277.30     10.08 o 
  -6   5  15     1017.63     1068.04     31.92 o 
  -5   5  15       30.16       42.23     11.43 o 
  -4   5  15       98.01       89.59     11.12 o 
  -3   5  15      240.37      233.28     13.79 o 
  -2   5  15     1102.96     1019.65     24.19 o 
  -1   5  15      482.39      485.28     15.96 o 
   0   5  15      110.06      111.40      7.48 o 
   1   5  15      474.66      463.71     17.68 o 
   2   5  15     1120.62     1066.07     24.73 o 
   3   5  15      237.21      252.39     14.20 o 
   4   5  15       94.58       92.63      7.97 o 
   5   5  15       28.60       35.35     11.65 o 
  -6   6  15       10.61        9.51     11.38 o 
  -5   6  15      456.27      454.29     20.76 o 
  -4   6  15       53.95       48.66     10.76 o 
  -3   6  15      191.69      165.39     12.68 o 
  -2   6  15      121.54      113.56     11.29 o 
  -1   6  15      145.91      149.64      8.70 o 
   0   6  15      210.04      193.74      9.29 o 
   1   6  15      137.43      142.58     12.45 o 
   2   6  15      124.81      117.18     12.05 o 
   3   6  15      194.84      168.29     14.15 o 
   4   6  15       56.99       52.17      8.35 o 
   5   6  15      462.62      468.13     15.24 o 
  -1   7  15      561.18      542.41     21.43 o 
   0   7  15        8.56        8.04      9.82 o 
   1   7  15      558.52      520.81     21.16 o 
   2   7  15        3.05        7.59     10.49 o 
   3   7  15      438.54      464.96     21.38 o 
   4   7  15      137.45      154.90     11.51 o 
   5   7  15      124.15      126.84     11.13 o 
  -1   8  15      151.84      162.35     14.78 o 
   0   8  15        4.26        5.67     10.76 o 
   1   8  15      150.96      161.64     15.18 o 
   2   8  15      469.20      537.32     23.75 o 
   3   8  15      306.21      300.47     18.97 o 
   4   8  15        1.83        4.07      8.90 o 
  -1   9  15       70.88       72.85     14.64 o 
   0   9  15       88.10       93.12     14.82 o 
   1   9  15       72.61       85.62     15.31 o 
   0   0  16      301.70      294.61     14.57 o 
   1   0  16      149.91      143.34      5.06 o 
   2   0  16      209.77      199.98     10.00 o 
   3   0  16        1.38        3.57      6.25 o 
   4   0  16       62.15       50.93      8.75 o 
   5   0  16      108.34      102.98     11.92 o 
   6   0  16       10.58       14.15     10.76 o 
   7   0  16       87.86       99.01     14.37 o 
  -7   1  16      423.27      437.87     22.32 o 
  -6   1  16      243.91      220.61     16.65 o 
  -5   1  16       75.34       67.49     11.16 o 
  -4   1  16      602.36      589.37     19.64 o 
  -3   1  16      240.57      242.26     12.28 o 
  -2   1  16      373.79      354.75     13.26 o 
  -1   1  16      715.29      713.26     15.31 o 
   0   1  16      769.07      777.50     16.67 o 
   1   1  16      730.12      758.07     17.13 o 
   2   1  16      372.61      355.85      7.53 o 
   3   1  16      233.16      233.55     11.43 o 
   4   1  16      591.01      601.51     18.75 o 
   5   1  16       83.59       88.56     11.29 o 
   6   1  16      246.78      255.20     16.25 o 
   7   1  16      431.20      454.16     22.54 o 
  -7   2  16      116.05      131.51     15.53 o 
  -6   2  16      495.57      483.98     21.87 o 
  -5   2  16      304.72      298.99     16.43 o 
  -4   2  16      314.78      304.44     15.40 o 
  -3   2  16     1902.65     1853.69     30.93 o 
  -2   2  16       47.07       62.14      8.48 o 
  -1   2  16      289.23      268.76     10.23 o 
   0   2  16     1335.97     1354.34     13.79 o 
   1   2  16      289.54      272.89      5.79 o 
   2   2  16       47.10       50.37      5.78 o 
   3   2  16     1903.63     1894.40     27.45 o 
   4   2  16      307.89      324.26     13.75 o 
   5   2  16      307.29      317.83     14.95 o 
   6   2  16      498.07      506.30     20.49 o 
   7   2  16      120.36      145.21     15.27 o 
  -7   3  16      294.78      251.90     19.51 o 
  -6   3  16       18.51       15.71     10.85 o 
  -5   3  16        1.11        1.03      8.93 o 
  -4   3  16     1161.00     1034.69     26.34 o 
  -3   3  16      506.58      510.49     18.12 o 
  -2   3  16      318.25      332.47     14.46 o 
  -1   3  16      279.50      253.31     10.59 o 
   0   3  16      559.04      570.26     10.41 o 
   1   3  16      271.85      257.92      7.74 o 
   2   3  16      319.67      331.27     12.72 o 
   3   3  16      507.73      477.33     15.40 o 
  -6   4  16       59.26       57.81     12.63 o 
  -5   4  16       39.73       36.65     10.67 o 
  -4   4  16      104.80       96.87     11.74 o 
  -3   4  16     1634.05     1564.96     30.76 o 
  -2   4  16      166.24      167.80     11.65 o 
  -1   4  16     1020.42     1031.93     23.26 o 
   0   4  16     1424.40     1345.63     18.13 o 
   1   4  16     1021.16      985.05     15.78 o 
   2   4  16      160.42      140.79     10.85 o 
   3   4  16     1628.75     1594.29     28.70 o 
   4   4  16      114.11      110.28      7.82 o 
  -6   5  16      299.29      323.14     20.09 o 
  -5   5  16      170.36      172.98     15.04 o 
  -4   5  16       93.40       83.88     11.56 o 
  -3   5  16       97.02       84.41     11.96 o 
  -2   5  16       91.55       81.02     10.31 o 
  -1   5  16      834.39      842.21     22.14 o 
   0   5  16      126.71      126.10      7.95 o 
   1   5  16      806.68      775.70     21.96 o 
   2   5  16       96.25       73.52     10.31 o 
   3   5  16       94.12       92.14     10.49 o 
   4   5  16       94.67       91.33      8.27 o 
  -6   6  16       24.80       23.35     12.01 o 
  -5   6  16       49.29       57.05     12.23 o 
  -4   6  16      270.95      291.99     17.10 o 
  -3   6  16        8.62       10.36      8.35 o 
  -2   6  16      137.03      139.19     11.87 o 
  -1   6  16      104.95       88.03      7.84 o 
   0   6  16      670.95      689.53     18.37 o 
   1   6  16      101.87       91.51     12.01 o 
   2   6  16      138.51      135.75     12.37 o 
   3   6  16        8.95       13.84      9.73 o 
   4   6  16      275.40      277.97     16.74 o 
   5   6  16       47.17       47.48      8.66 o 
  -1   7  16      268.87      264.71     16.70 o 
   0   7  16       11.65       18.93      9.55 o 
   1   7  16      264.46      280.29     17.23 o 
   2   7  16      157.13      176.82     15.18 o 
   3   7  16      109.16      105.04     13.48 o 
   4   7  16      341.51      364.80     14.24 o 
   5   7  16      268.24      291.52     13.75 o 
  -1   8  16      300.86      285.42     18.03 o 
   0   8  16       23.18       37.27     12.59 o 
   1   8  16      297.53      316.76     19.15 o 
   2   8  16       76.26       85.26     13.21 o 
   3   8  16      258.69      245.83     18.66 o 
   4   8  16      159.93      182.03     12.64 o 
  -1   9  16       89.54      102.00     16.03 o 
   0   9  16       72.98       71.11     14.95 o 
   1   9  16       87.90       80.13     14.33 o 
   1   0  17        8.70       37.66      9.08 o 
   2   0  17      150.33      163.96      9.82 o 
   3   0  17      442.28      425.19     15.45 o 
   4   0  17      261.13      261.50     13.79 o 
   5   0  17     1675.75     1684.46     33.88 o 
   6   0  17      458.00      439.43     20.80 o 
   7   0  17        6.28       10.89     11.70 o 
  -7   1  17      115.57      130.84     15.49 o 
  -6   1  17      260.91      263.15     17.63 o 
  -5   1  17     1559.16     1544.38     33.03 o 
  -4   1  17      805.63      767.08     22.10 o 
  -3   1  17      310.97      305.15     13.93 o 
  -2   1  17     2520.75     2488.37     33.03 o 
  -1   1  17     2633.42     2711.85     25.41 o 
   0   1  17      123.86      223.74     23.01 o 
   1   1  17     2650.77     2787.14     27.89 o 
   2   1  17     2543.14     2557.38     31.07 o 
   3   1  17      302.86      306.98     12.86 o 
   4   1  17      805.02      797.21     21.38 o 
   5   1  17     1549.61     1506.44     31.29 o 
   6   1  17      259.22      280.02     17.14 o 
   7   1  17      110.68      117.22     15.00 o 
  -7   2  17       23.07       21.20     11.96 o 
  -6   2  17       65.52       56.69     13.08 o 
  -5   2  17       82.00       82.72     11.65 o 
  -4   2  17      234.04      206.28     13.44 o 
  -3   2  17      609.28      589.55     18.97 o 
  -2   2  17     1435.34     1407.03     26.38 o 
  -1   2  17     1014.31      957.27     18.08 o 
   0   2  17       34.13       32.96      4.22 o 
   1   2  17     1019.10      956.67     10.24 o 
   2   2  17     1439.87     1442.56     15.66 o 
   3   2  17      607.99      575.35     16.25 o 
   4   2  17      235.92      214.22     12.14 o 
   5   2  17       85.10       87.85     10.09 o 
   6   2  17       60.99       65.53     11.03 o 
   7   2  17       23.28       20.80     10.58 o 
  -7   3  17      110.24      107.89     16.83 o 
  -6   3  17        9.09       11.20     10.67 o 
  -5   3  17       76.28       87.81     12.32 o 
  -4   3  17        6.48        6.74      8.88 o 
  -3   3  17      464.60      441.62     17.68 o 
  -2   3  17     3221.72     3057.88     39.77 o 
  -1   3  17      369.76      367.60     14.69 o 
   0   3  17       64.30       77.05      6.25 o 
   1   3  17      362.20      360.32      9.80 o 
   2   3  17     3201.38     3182.02     35.62 o 
   3   3  17      475.41      449.34     15.04 o 
  -6   4  17      317.10      303.95     19.06 o 
  -5   4  17      225.16      201.28     15.45 o 
  -4   4  17      138.94      128.20     12.19 o 
  -3   4  17      600.68      547.68     19.73 o 
  -2   4  17      292.33      287.66     14.37 o 
  -1   4  17       77.87       87.81     10.31 o 
   0   4  17       68.64       62.38      6.55 o 
   1   4  17       73.14       82.16      6.96 o 
   2   4  17      299.70      290.29     14.06 o 
   3   4  17      613.87      554.87     18.30 o 
  -6   5  17      156.00      143.38     16.20 o 
  -5   5  17      605.99      607.36     23.88 o 
  -4   5  17      185.83      192.31     14.60 o 
  -3   5  17       29.76       22.19      8.66 o 
  -2   5  17        5.31        4.24      8.44 o 
  -1   5  17     1851.79     1796.46     32.18 o 
   0   5  17      369.80      347.29     14.13 o 
   1   5  17     1835.52     1795.17     32.27 o 
   2   5  17        5.10        3.53      8.21 o 
   3   5  17       29.57       25.40      8.62 o 
   4   5  17      185.71      195.65     14.28 o 
  -6   6  17      375.22      391.80     22.23 o 
  -5   6  17      237.34      265.92     18.30 o 
  -4   6  17        4.66        9.73      9.73 o 
  -3   6  17      170.37      152.40     12.77 o 
  -2   6  17      144.80      143.29     12.37 o 
  -1   6  17      537.66      561.38     19.73 o 
   0   6  17       67.34       80.97      7.59 o 
   1   6  17      553.59      564.37     20.58 o 
   2   6  17      150.09      158.16     14.02 o 
   3   6  17      172.85      182.98     14.02 o 
   4   6  17        4.36       11.83     10.71 o 
  -1   7  17      390.90      375.42     18.93 o 
   0   7  17       28.07       32.77     10.49 o 
   1   7  17      383.22      429.12     20.40 o 
   2   7  17      564.80      590.98     23.21 o 
   3   7  17       48.78       35.76     11.38 o 
   4   7  17       50.26       49.77     13.35 o 
   5   7  17       34.38       39.13      9.83 o 
  -1   8  17      360.76      391.98     20.58 o 
   0   8  17       37.33       53.52     12.01 o 
   1   8  17      351.82      353.94     20.13 o 
   2   8  17      248.15      254.93     18.93 o 
   3   8  17      468.23      443.22     23.75 o 
   4   8  17      414.40      442.37     23.57 o 
   0   0  18        0.40       14.27      5.48 o 
   1   0  18      747.69      722.13     14.06 o 
   2   0  18       40.73       58.48      7.54 o 
   3   0  18       37.37       41.02      7.90 o 
   4   0  18        7.61        9.87      8.48 o 
   5   0  18     1205.96     1190.93     29.28 o 
   6   0  18      132.13      106.73     14.11 o 
   7   0  18      390.20      403.81     22.01 o 
  -7   1  18      221.86      219.63     18.26 o 
  -6   1  18       21.00       18.39     11.29 o 
  -5   1  18      162.62      157.53     13.53 o 
  -4   1  18     2193.80     2092.20     35.71 o 
  -3   1  18      982.19      957.07     23.08 o 
  -2   1  18      438.88      432.46     15.53 o 
  -1   1  18      649.51      738.37     16.47 o 
   0   1  18     2551.83     2476.41     40.19 o 
   1   1  18      639.59      767.96     12.05 o 
   2   1  18      436.32      428.22     14.37 o 
   3   1  18      978.10      961.66     21.61 o 
   4   1  18     2212.96     2160.40     34.46 o 
   5   1  18      166.29      159.41     13.08 o 
   6   1  18       21.51       24.28     10.85 o 
   7   1  18      220.77      227.04     17.99 o 
  -7   2  18       11.79        8.53     12.86 o 
  -6   2  18       14.43        7.37     10.89 o 
  -5   2  18      282.84      270.29     16.34 o 
  -4   2  18      425.76      403.23     17.72 o 
  -3   2  18      454.77      401.66     16.70 o 
  -2   2  18      274.47      273.55     13.75 o 
  -1   2  18      282.94      280.97     11.37 o 
   0   2  18      256.60      261.32      7.87 o 
   1   2  18      283.62      283.72      6.30 o 
   2   2  18      269.15      269.00      7.89 o 
   3   2  18      451.85      411.66     14.60 o 
   4   2  18      430.66      434.88     16.11 o 
   5   2  18      283.74      289.40     14.95 o 
   6   2  18       15.39        4.55      8.66 o 
   7   2  18       12.02       12.28     10.04 o 
  -6   3  18      266.24      256.94     18.30 o 
  -5   3  18      301.30      291.32     17.68 o 
  -4   3  18       49.47       42.27     10.22 o 
  -3   3  18     1073.55     1048.84     26.02 o 
  -2   3  18      292.34      310.47     14.95 o 
  -1   3  18      128.76      131.55     10.49 o 
   0   3  18     1295.57     1283.73     25.49 o 
   1   3  18      131.18      127.35      7.16 o 
   2   3  18      300.30      295.02     12.77 o 
  -6   4  18       77.62       56.29     12.68 o 
  -5   4  18      276.45      264.44     17.50 o 
  -4   4  18      253.32      257.97     15.80 o 
  -3   4  18      464.15      456.26     18.75 o 
  -2   4  18      212.26      192.53     13.26 o 
  -1   4  18     1437.60     1418.81     28.70 o 
   0   4  18      264.42      260.98      9.58 o 
   1   4  18     1461.84     1434.56     19.58 o 
   2   4  18      214.57      207.53     12.50 o 
   3   4  18      454.01      460.28     16.96 o 
  -6   5  18       39.18       46.83     13.17 o 
  -5   5  18       17.51        3.39     10.36 o 
  -4   5  18      522.30      535.09     21.52 o 
  -3   5  18      104.33      112.45     11.83 o 
  -2   5  18        3.62        9.33      9.06 o 
  -1   5  18      122.70      118.65     12.10 o 
   0   5  18     2888.70     2741.84     28.22 o 
   1   5  18      125.49      132.94     12.23 o 
   2   5  18        3.51        5.76      8.21 o 
   3   5  18      104.34      118.70     11.07 o 
  -5   6  18      751.41      721.86     26.92 o 
  -4   6  18      230.74      233.20     16.56 o 
  -3   6  18       62.44       76.47     11.43 o 
  -2   6  18      227.59      235.25     14.69 o 
  -1   6  18      380.88      370.01     16.87 o 
   0   6  18      190.59      173.34      9.38 o 
   1   6  18      389.66      377.69     17.99 o 
   2   6  18      224.33      223.51     15.80 o 
   3   6  18       62.14       58.21     10.80 o 
   4   6  18      235.93      241.41     16.61 o 
   0   7  18      306.75      319.44     18.53 o 
   1   7  18       35.22       36.20     10.80 o 
   2   7  18       35.62       44.68     12.32 o 
   3   7  18       61.76       61.83     13.26 o 
   4   7  18      182.09      182.26     16.47 o 
   5   7  18       43.40       33.66     14.24 o 
   0   8  18      105.03      100.35     13.66 o 
   1   8  18      121.58      129.19     14.33 o 
   2   8  18       12.02        8.84     11.78 o 
   3   8  18      206.32      202.44     18.12 o 
   1   0  19      260.85      274.95     13.81 o 
   2   0  19     1423.41     1462.56     25.85 o 
   3   0  19      844.04      824.22     21.38 o 
   4   0  19        5.44       10.27      8.44 o 
   5   0  19      958.10      965.06     26.74 o 
   6   0  19      676.35      649.37     24.91 o 
   7   0  19      306.17      308.55     20.13 o 
  -7   1  19       85.29       90.97     16.16 o 
  -6   1  19      123.97      129.54     14.06 o 
  -5   1  19      105.54      113.34     12.37 o 
  -4   1  19      125.53      136.64     12.37 o 
  -3   1  19       88.52      103.16     10.58 o 
  -2   1  19      416.31      436.44     15.89 o 
  -1   1  19      640.19      628.48     17.99 o 
   0   1  19       81.41      140.79     14.60 o 
   1   1  19      642.22      654.67     11.60 o 
   2   1  19      435.13      446.84     15.04 o 
   3   1  19       89.91       90.44      9.42 o 
   4   1  19      128.82      139.27     11.61 o 
   5   1  19       99.38       96.96     11.74 o 
   6   1  19      124.94      129.90     13.26 o 
   7   1  19       85.03       84.06     13.44 o 
  -7   2  19       33.28       21.74     12.37 o 
  -6   2  19      228.76      220.74     16.70 o 
  -5   2  19       96.41       87.27     11.83 o 
  -4   2  19       50.23       34.02      9.42 o 
  -3   2  19       95.17       90.57     11.03 o 
  -2   2  19     2357.97     2255.53     34.46 o 
  -1   2  19      133.64      132.71     10.94 o 
   0   2  19        6.34        9.69      4.54 o 
   1   2  19      141.81      147.16     10.33 o 
   2   2  19     2314.99     2271.38     29.73 o 
   3   2  19      105.98       98.52      9.95 o 
   4   2  19       51.03       39.33      8.57 o 
   5   2  19       97.15       97.00     10.62 o 
   6   2  19      233.32      241.54     16.03 o 
   7   2  19       35.01       31.92     11.03 o 
  -6   3  19       19.27       27.63     12.23 o 
  -5   3  19       86.04       96.11     12.81 o 
  -4   3  19      114.70      107.49     12.19 o 
  -3   3  19      505.07      491.75     19.15 o 
  -2   3  19      978.29      936.80     23.88 o 
  -1   3  19      143.02      160.70     11.83 o 
   0   3  19       57.27       57.27      8.79 o 
   1   3  19      152.99      162.45      7.78 o 
   2   3  19      972.77      920.86     20.44 o 
  -6   4  19       76.32       92.00     14.37 o 
  -5   4  19       33.60       32.50     10.62 o 
  -4   4  19       15.14       17.86     10.27 o 
  -3   4  19       63.01       67.85     10.27 o 
  -2   4  19      657.15      591.56     20.40 o 
  -1   4  19      169.58      187.22     13.44 o 
   0   4  19      173.36      163.01      9.31 o 
   1   4  19      164.96      158.32      8.59 o 
   2   4  19      649.03      643.21     19.28 o 
   3   4  19       64.77       56.20      9.69 o 
  -6   5  19      203.39      184.49     17.81 o 
  -5   5  19      247.41      270.60     18.35 o 
  -4   5  19      171.85      169.81     14.64 o 
  -3   5  19       21.03       27.23     10.36 o 
  -2   5  19      402.16      366.44     17.28 o 
  -1   5  19      860.85      860.24     23.97 o 
   0   5  19      290.18      288.75     17.61 o 
   1   5  19      862.09      834.44     23.26 o 
   2   5  19      400.44      369.57     16.65 o 
   3   5  19       20.49       24.95      8.97 o 
  -5   6  19      155.29      165.92     16.65 o 
  -4   6  19       32.19       32.99     11.96 o 
  -3   6  19       10.97       10.58      9.33 o 
  -2   6  19      188.14      175.25     14.06 o 
  -1   6  19      112.58      116.02     12.14 o 
   0   6  19      383.54      373.00     12.51 o 
   1   6  19      110.94      102.31     12.95 o 
   2   6  19      185.82      184.00     14.73 o 
   3   6  19       12.14        4.91      9.02 o 
   4   6  19       33.85       27.32     10.62 o 
  -4   7  19       65.33       79.73     13.61 o 
  -3   7  19      156.16      176.06     15.36 o 
  -2   7  19       74.66       82.00     12.01 o 
  -1   7  19      251.21      241.23     15.40 o 
   0   7  19        0.85       -2.32      9.42 o 
   1   7  19      254.75      272.61     17.72 o 
   2   7  19       67.60       60.35     12.01 o 
   3   7  19      147.09      154.14     15.00 o 
   4   7  19       65.90       64.06     12.54 o 
   0   8  19        1.55       -2.54      9.24 o 
   1   8  19      198.58      214.40     17.63 o 
   2   8  19      276.46      282.16     19.73 o 
   3   8  19      243.53      254.35     19.86 o 
   0   0  20     3441.49     3516.50     38.52 o 
   1   0  20      345.18      382.98     10.53 o 
   2   0  20        1.03       14.86      7.45 o 
   3   0  20      259.27      288.06     14.69 o 
   4   0  20     2915.01     2861.46     41.43 o 
   5   0  20      144.39      149.10     13.21 o 
   6   0  20      153.60      149.68     14.91 o 
   7   0  20      103.24      106.46     15.18 o 
  -7   1  20      148.23      161.10     17.50 o 
  -6   1  20       25.84       25.71     11.16 o 
  -5   1  20       42.38       62.72     11.34 o 
  -4   1  20      496.96      483.18     19.11 o 
  -3   1  20      982.97      949.70     24.24 o 
  -2   1  20      675.15      626.24     18.93 o 
  -1   1  20      615.39      647.49     18.66 o 
   0   1  20       94.10      109.39      7.72 o 
   1   1  20      604.67      647.00     11.88 o 
   2   1  20      673.35      627.81     17.68 o 
   3   1  20      979.87      928.72     22.32 o 
   4   1  20      511.27      487.86     17.99 o 
   5   1  20       44.76       52.50     10.27 o 
   6   1  20       24.62       22.05     11.12 o 
   7   1  20      144.77      150.26     15.71 o 
  -6   2  20       17.13       24.77     11.47 o 
  -5   2  20       22.40       22.32     10.22 o 
  -4   2  20       79.84       80.08     10.85 o 
  -3   2  20     3381.08     3136.75     43.70 o 
  -2   2  20       80.01      104.10     11.61 o 
  -1   2  20     2036.38     2008.32     32.77 o 
   0   2  20      282.68      285.39     10.47 o 
   1   2  20     2035.28     2036.82     42.54 o 
   2   2  20       80.98      101.87      9.60 o 
   3   2  20     3385.69     3283.44     39.01 o 
   4   2  20       75.86       78.30      9.82 o 
   5   2  20       22.57       28.52      8.97 o 
   6   2  20       16.99       18.03     10.04 o 
  -6   3  20       17.86       16.16     10.71 o 
  -5   3  20        1.70        0.36      9.87 o 
  -4   3  20      844.44      794.00     25.09 o 
  -3   3  20      331.61      300.87     16.20 o 
  -2   3  20       70.85       73.48     10.36 o 
  -1   3  20      155.12      162.84     12.28 o 
   0   3  20       82.07       73.83      9.78 o 
   1   3  20      151.71      152.45      7.86 o 
   2   3  20       70.65       71.15      8.62 o 
  -6   4  20        6.83       12.72     11.92 o 
  -5   4  20        2.38       -0.40     10.04 o 
  -4   4  20      304.82      317.12     17.81 o 
  -3   4  20      864.59      824.84     24.91 o 
  -2   4  20      282.39      287.30     15.71 o 
  -1   4  20      724.05      701.24     22.05 o 
   0   4  20     2816.56     2654.47     39.42 o 
   1   4  20      708.89      696.48     14.85 o 
   2   4  20      288.68      295.38     14.64 o 
  -5   5  20       93.68      105.04     14.06 o 
  -4   5  20        8.85        7.45      9.73 o 
  -3   5  20      344.21      333.28     17.68 o 
  -2   5  20       63.76       53.97     10.36 o 
  -1   5  20      599.20      579.60     21.03 o 
   0   5  20        7.13       10.87      6.12 o 
   1   5  20      582.04      587.90     20.40 o 
   2   5  20       66.59       65.66     10.27 o 
   3   5  20      348.57      336.76     16.74 o 
  -5   6  20      110.13      128.56     16.29 o 
  -4   6  20      482.94      461.57     21.56 o 
  -3   6  20      102.20      102.36     12.81 o 
  -2   6  20      357.01      359.70     18.39 o 
  -1   6  20       39.89       36.65     10.09 o 
   0   6  20      473.60      493.51     14.40 o 
   1   6  20       41.64       42.63     10.09 o 
   2   6  20      355.63      345.78     17.86 o 
   3   6  20      102.56      104.23     12.90 o 
  -4   7  20      221.00      206.55     16.92 o 
  -3   7  20       89.12       96.11     13.57 o 
  -2   7  20      313.58      323.50     17.72 o 
  -1   7  20        6.84       10.49      9.69 o 
   0   7  20       16.23       12.81      6.72 o 
   1   7  20        6.60        6.43      9.64 o 
   2   7  20      312.17      356.58     20.36 o 
   3   7  20       89.10       81.96     13.88 o 
   4   7  20      224.30      220.70     17.68 o 
   0   8  20       11.90        3.39     10.58 o 
   1   8  20       81.29       91.02     15.36 o 
   2   8  20      254.93      278.19     21.38 o 
   3   8  20      212.44      206.99     18.70 o 
   1   0  21     1234.49     1298.38     25.49 o 
   2   0  21      432.07      408.49     15.71 o 
   3   0  21     1693.28     1641.30     30.67 o 
   4   0  21      152.62      157.44     13.17 o 
   5   0  21      577.40      597.36     22.63 o 
   6   0  21      210.49      209.18     16.65 o 
   7   0  21        2.41       -7.81     11.43 o 
  -6   1  21      450.75      465.59     22.59 o 
  -5   1  21      201.91      185.57     15.13 o 
  -4   1  21        6.25       11.16      8.75 o 
  -3   1  21      326.06      325.91     15.94 o 
  -2   1  21      427.11      420.41     16.52 o 
  -1   1  21      367.08      411.89     16.34 o 
   0   1  21       52.80      124.00      7.47 o 
   1   1  21      373.86      414.79     11.19 o 
   2   1  21      419.96      434.61     15.67 o 
   3   1  21      327.53      336.22     15.13 o 
   4   1  21        6.22        2.46      8.57 o 
   5   1  21      200.28      213.20     14.55 o 
   6   1  21      444.89      464.65     20.67 o 
   7   1  21      195.47      223.24     17.94 o 
  -6   2  21      105.81      111.20     14.86 o 
  -5   2  21       19.75       10.80     10.18 o 
  -4   2  21      210.71      188.56     14.37 o 
  -3   2  21      305.97      300.33     16.25 o 
  -2   2  21     4185.87     3887.99     47.27 o 
  -1   2  21      259.83      266.76     14.46 o 
   0   2  21      107.92      114.10      6.89 o 
   1   2  21      251.22      291.36     22.30 o 
   2   2  21     4175.72     3970.12     41.07 o 
   3   2  21      316.51      326.85     14.51 o 
   4   2  21      212.55      201.68     12.63 o 
   5   2  21       21.84       18.30      8.35 o 
  -6   3  21       45.16       39.42     12.54 o 
  -5   3  21      158.18      165.92     15.85 o 
  -4   3  21      471.66      432.73     19.78 o 
  -3   3  21     1837.94     1800.34     35.22 o 
  -2   3  21      152.50      158.56     12.68 o 
  -1   3  21      170.98      179.67     13.08 o 
   0   3  21       15.82       19.91      8.57 o 
   1   3  21      177.27      173.37     14.89 o 
  -6   4  21        5.23       13.53     12.54 o 
  -5   4  21      327.01      307.39     19.19 o 
  -4   4  21       71.68       72.49     12.63 o 
  -3   4  21      105.33      103.03     12.19 o 
  -2   4  21      872.42      831.90     24.64 o 
  -1   4  21      984.64      922.07     25.27 o 
   0   4  21       59.20       70.31     11.07 o 
   1   4  21      989.67      922.64     17.06 o 
   2   4  21      880.56      853.90     22.23 o 
  -5   5  21       98.55      116.82     15.09 o 
  -4   5  21       97.53       88.47     13.03 o 
  -3   5  21       57.79       54.59     11.12 o 
  -2   5  21      338.76      321.98     17.28 o 
  -1   5  21      118.43      129.45     12.45 o 
   0   5  21      157.18      159.83      9.43 o 
   1   5  21      114.70      134.19     12.81 o 
   2   5  21      343.96      345.78     16.47 o 
  -5   6  21      139.22      143.29     16.11 o 
  -4   6  21        1.38        1.16     10.36 o 
  -3   6  21       93.02       91.02     12.81 o 
  -2   6  21      165.54      168.91     14.46 o 
  -1   6  21      219.37      216.10     15.09 o 
   0   6  21        3.08        3.12      6.61 o 
   1   6  21      221.05      217.21     15.89 o 
   2   6  21      163.62      170.79     14.51 o 
   3   6  21       94.40       96.33     13.26 o 
  -4   7  21       11.23        6.79     11.52 o 
  -3   7  21      218.25      226.81     17.01 o 
  -2   7  21       40.58       54.68     11.78 o 
  -1   7  21      209.13      208.15     15.09 o 
   0   7  21      285.57      301.73     12.54 o 
   1   7  21      211.46      229.80     17.45 o 
   2   7  21       39.35       50.84     12.23 o 
   3   7  21      216.34      232.70     18.08 o 
   0   8  21       36.05       49.24     13.48 o 
   1   8  21       63.61       75.62     13.70 o 
   2   8  21      484.06      536.97     25.09 o 
   0   0  22      150.20      161.28     11.34 o 
   1   0  22      857.65      902.78     22.41 o 
   2   0  22      192.50      185.43     12.32 o 
   3   0  22      208.18      219.49     14.46 o 
   4   0  22       11.64        9.69      8.39 o 
   5   0  22      421.46      421.93     19.55 o 
   6   0  22       50.30       52.99     13.35 o 
  -6   1  22        4.96       10.36     11.56 o 
  -5   1  22       43.17       39.55     11.29 o 
  -4   1  22       58.55       64.59     10.76 o 
  -3   1  22       93.44       94.64     11.07 o 
  -2   1  22       86.37       92.05     11.56 o 
  -1   1  22     1147.99     1165.71     25.76 o 
   0   1  22     2012.47     1992.84     22.05 o 
   1   1  22     1128.80     1168.80     22.41 o 
   2   1  22       88.35       90.66     10.04 o 
   3   1  22       89.34      102.94     10.62 o 
   4   1  22       66.13       62.94     10.09 o 
   5   1  22       42.16       49.64     10.58 o 
   6   1  22        4.56       -0.09      9.42 o 
   7   1  22      412.61      420.64     22.45 o 
  -6   2  22       28.04       28.48     12.81 o 
  -5   2  22      108.75      106.60     13.39 o 
  -4   2  22      357.19      367.83     18.57 o 
  -3   2  22      516.33      488.53     19.37 o 
  -2   2  22      164.45      164.85     13.75 o 
  -1   2  22      342.10      337.56     16.16 o 
   0   2  22      104.41      111.44      7.19 o 
   1   2  22      349.16      353.48     11.34 o 
   2   2  22      162.85      170.25     11.38 o 
   3   2  22      525.29      527.01     17.68 o 
  -6   3  22       11.16        1.56     11.52 o 
  -5   3  22      215.12      210.96     17.05 o 
  -4   3  22        8.57       13.30     10.13 o 
  -3   3  22      168.23      187.26     14.15 o 
  -2   3  22        7.17       11.70      9.28 o 
  -1   3  22      292.24      283.68     15.45 o 
   0   3  22       87.50       83.03     10.22 o 
   1   3  22      283.57      288.55     15.40 o 
  -5   4  22       87.28       87.58     14.02 o 
  -4   4  22      210.58      219.54     16.61 o 
  -3   4  22      735.53      682.58     23.79 o 
  -2   4  22      150.97      155.03     13.70 o 
  -1   4  22      318.51      301.63     16.34 o 
   0   4  22      176.72      140.21     12.77 o 
   1   4  22      310.60      290.59     10.86 o 
  -5   5  22       23.72       45.84     13.08 o 
  -4   5  22      214.01      214.76     16.25 o 
  -3   5  22       68.42       66.11     11.92 o 
  -2   5  22       26.39       23.97     10.36 o 
  -1   5  22       83.87       82.36     11.74 o 
   0   5  22      948.09      887.65     25.62 o 
   1   5  22       81.68       76.47     10.98 o 
   2   5  22       28.43       18.93      8.75 o 
  -4   6  22      162.50      177.89     16.47 o 
  -3   6  22       19.09       18.44     11.03 o 
  -2   6  22        5.65        5.54      9.02 o 
  -1   6  22      168.70      171.28     14.11 o 
   0   6  22      185.22      183.77     10.47 o 
   1   6  22      168.38      177.44     15.09 o 
   2   6  22        5.30       -0.31     10.62 o 
   3   6  22       20.05       24.91     10.71 o 
  -4   7  22      209.43      214.94     17.81 o 
  -3   7  22      269.34      239.58     18.57 o 
  -2   7  22       73.29       79.81     13.08 o 
  -1   7  22      143.21      165.75     15.04 o 
   0   7  22      199.33      210.08     11.60 o 
   1   7  22      140.95      160.39     15.45 o 
   2   7  22       70.81       76.47     13.84 o 
   3   7  22      265.87      265.69     18.57 o 
   0   8  22        2.82       11.83     11.83 o 
   1   8  22        6.17       13.53     13.12 o 
   2   8  22       43.99       38.66     14.82 o 
   1   0  23      529.28      633.39     19.95 o 
   2   0  23       31.05       22.36      8.44 o 
   3   0  23      794.89      766.68     22.86 o 
   4   0  23      174.93      156.95     13.03 o 
   5   0  23       28.42       33.43     10.18 o 
   6   0  23     1384.02     1436.13     36.92 o 
  -6   1  23       87.33       78.43     13.84 o 
  -5   1  23      358.84      340.42     18.97 o 
  -4   1  23       59.31       62.05     11.74 o 
  -3   1  23      528.81      545.27     20.40 o 
  -2   1  23      945.97      903.68     24.19 o 
  -1   1  23      859.75      846.85     23.21 o 
   1   1  23      873.78      865.86     15.75 o 
   2   1  23      936.92      952.24     23.08 o 
   3   1  23      528.93      555.98     19.19 o 
   4   1  23       60.66       58.92     10.49 o 
   5   1  23      348.53      327.61     17.54 o 
   6   1  23       86.75       90.13     12.81 o 
  -6   2  23      399.11      395.37     21.78 o 
  -5   2  23        0.29       -0.62     10.27 o 
  -4   2  23        8.52       17.10     10.40 o 
  -3   2  23      531.28      563.21     21.25 o 
  -2   2  23      177.25      160.79     12.95 o 
  -1   2  23      652.17      605.62     20.89 o 
   0   2  23      480.50      468.96     13.19 o 
   1   2  23      657.68      651.05     26.25 o 
  -6   3  23       90.81       76.69     13.53 o 
  -5   3  23      470.45      477.24     22.50 o 
  -4   3  23       18.00       21.83     10.27 o 
  -3   3  23      114.23      103.56     13.12 o 
  -2   3  23     2662.53     2641.44     42.45 o 
  -1   3  23      223.73      250.96     15.22 o 
   0   3  23       18.01       11.56      8.93 o 
   1   3  23      225.67      210.79     14.33 o 
  -5   4  23       39.75       31.02     12.28 o 
  -4   4  23      281.21      254.00     18.17 o 
  -3   4  23      250.33      242.48     16.20 o 
  -2   4  23      671.46      642.80     23.35 o 
  -1   4  23       52.98       57.45     11.43 o 
   0   4  23      134.07      133.25     12.72 o 
   1   4  23       54.17       52.72      7.11 o 
  -5   5  23      515.23      501.92     24.64 o 
  -4   5  23      144.40      136.55     15.00 o 
  -3   5  23      167.93      162.84     15.22 o 
  -2   5  23       27.15       20.40     10.22 o 
  -1   5  23      511.71      495.41     21.03 o 
   0   5  23      140.05      176.64     14.46 o 
   1   5  23      505.63      500.81     19.82 o 
   2   5  23       25.85       21.07      9.02 o 
  -4   6  23        8.70       19.15     11.61 o 
  -3   6  23       54.39       70.40     12.59 o 
  -2   6  23       38.87       38.70     10.94 o 
  -1   6  23      104.85      106.38     12.68 o 
   0   6  23      234.17      225.38     15.58 o 
   1   6  23      105.41      103.83     12.37 o 
   2   6  23       38.01       52.09     11.38 o 
  -3   7  23      111.31      133.96     15.98 o 
  -2   7  23      250.25      260.74     18.03 o 
  -1   7  23      154.57      174.23     15.58 o 
   0   7  23      277.11      281.32     18.03 o 
   1   7  23      155.02      192.31     16.61 o 
   2   7  23      238.99      258.37     19.06 o 
   3   7  23      111.12      123.03     15.00 o 
   0   0  24      154.59      188.91     12.59 o 
   1   0  24     1801.98     1879.49     32.54 o 
   2   0  24      145.30      128.69     11.74 o 
   3   0  24      240.34      224.49     14.51 o 
   4   0  24      119.81      117.40     12.37 o 
   5   0  24      205.70      220.29     15.94 o 
   6   0  24       11.93       19.86     11.47 o 
  -6   1  24        9.51        8.93     11.25 o 
  -5   1  24       51.19       53.12     11.47 o 
  -4   1  24      562.70      583.03     22.50 o 
  -3   1  24      881.08      839.40     24.73 o 
  -2   1  24      775.22      809.31     23.70 o 
  -1   1  24      248.71      248.69     14.73 o 
   0   1  24     1962.51     1952.02     23.50 o 
   1   1  24      239.31      239.95      9.98 o 
   2   1  24      771.28      776.68     21.92 o 
   3   1  24      876.60      860.82     23.35 o 
   4   1  24      567.93      596.78     21.25 o 
   5   1  24       54.49       46.16     11.47 o 
   6   1  24        9.49       16.20     11.20 o 
  -6   2  24       37.51       38.39     14.24 o 
  -5   2  24      227.14      229.76     17.94 o 
  -4   2  24      694.35      669.19     24.77 o 
  -3   2  24      194.66      186.90     14.69 o 
  -2   2  24       15.66       17.23      9.82 o 
  -1   2  24      280.46      279.49     16.11 o 
   0   2  24      152.01      166.19     13.12 o 
   1   2  24      286.13      286.76     16.16 o 
  -5   3  24       19.08       19.06     11.92 o 
  -4   3  24      357.17      341.22     19.73 o 
  -3   3  24      843.02      801.90     25.85 o 
  -2   3  24      297.64      296.00     17.32 o 
  -1   3  24     1017.90      992.42     27.27 o 
   0   3  24      333.87      305.78     16.74 o 
   1   3  24     1029.07      988.49     26.83 o 
  -5   4  24      258.83      274.53     19.82 o 
  -4   4  24      533.58      511.70     23.03 o 
  -3   4  24       19.95       27.94     10.80 o 
  -2   4  24      124.28      144.77     14.28 o 
  -1   4  24      532.47      528.97     21.34 o 
   0   4  24       21.93        7.23     10.09 o 
   1   4  24      529.50      523.66     21.29 o 
  -4   5  24      350.89      378.41     21.56 o 
  -3   5  24       94.10       92.49     13.48 o 
  -2   5  24        2.68        8.21     10.04 o 
  -1   5  24      125.90      132.89     13.70 o 
   0   5  24     1947.53     1877.03     38.12 o 
   1   5  24      129.37      137.22     13.35 o 
  -4   6  24      155.75      166.86     16.56 o 
  -3   6  24       84.88       74.73     12.50 o 
  -2   6  24       23.04       24.55     10.71 o 
  -1   6  24      281.47      308.32     18.08 o 
   0   6  24       11.47       15.40     10.67 o 
   1   6  24      282.28      313.68     18.70 o 
   2   6  24       22.96       23.35     10.13 o 
  -3   7  24      169.40      200.43     17.36 o 
  -2   7  24      314.66      338.37     20.13 o 
  -1   7  24      100.15      104.68     13.70 o 
   0   7  24       11.12       21.43     10.94 o 
   1   7  24       98.42       79.46     13.48 o 
   2   7  24      315.33      345.51     20.58 o 
   1   0  25        7.67       62.72     11.43 o 
   2   0  25       28.05       36.83      9.91 o 
   3   0  25      109.46      111.96     11.70 o 
   4   0  25      133.22      138.60     13.93 o 
   5   0  25        4.66       11.74     10.85 o 
   6   0  25      144.10      160.25     16.16 o 
  -6   1  25      766.30      745.88     28.75 o 
  -5   1  25      182.03      195.34     15.80 o 
  -4   1  25       82.61       87.18     12.99 o 
  -3   1  25        4.28        6.61      9.24 o 
  -2   1  25     1132.10     1104.15     27.85 o 
  -1   1  25       21.52       42.68     10.94 o 
   0   1  25      255.82      292.15     21.56 o 
   1   1  25       23.16       56.08      7.35 o 
   2   1  25     1134.96     1149.01     26.38 o 
   3   1  25        4.03        5.62      8.35 o 
   4   1  25       83.46       88.30     11.87 o 
   5   1  25      179.42      171.50     14.60 o 
   6   1  25      760.18      783.91     27.81 o 
  -5   2  25       35.70       48.03     11.65 o 
  -4   2  25      134.18      122.45     14.28 o 
  -3   2  25        6.69        8.48      9.69 o 
  -2   2  25       31.81       30.40     10.53 o 
  -1   2  25      580.33      598.92     21.65 o 
   0   2  25      561.52      505.90     20.04 o 
   1   2  25      581.80      581.74     21.38 o 
  -5   3  25      235.94      194.94     16.96 o 
  -4   3  25      300.74      256.36     17.77 o 
  -3   3  25      304.06      297.79     18.21 o 
  -2   3  25      283.24      233.33     15.80 o 
  -1   3  25      204.17      209.80     15.31 o 
   0   3  25      193.96      173.69     13.75 o 
   1   3  25      205.97      216.95     14.86 o 
  -5   4  25      106.38      125.61     16.20 o 
  -4   4  25      120.08      111.55     14.91 o 
  -3   4  25      359.33      338.32     19.78 o 
  -2   4  25      348.81      366.67     19.46 o 
  -1   4  25       47.11       48.57     11.03 o 
   0   4  25       26.38       14.33     10.04 o 
   1   4  25       43.10       49.46     10.89 o 
  -4   5  25        7.28       11.47     10.71 o 
  -3   5  25       20.26       14.24     11.03 o 
  -2   5  25      275.72      239.31     17.14 o 
  -1   5  25        9.37       10.85     10.31 o 
   0   5  25      406.30      414.30     20.31 o 
   1   5  25        8.44       35.13     10.31 o 
  -3   6  25       27.85       22.59     10.45 o 
  -2   6  25       17.31       12.90      9.95 o 
  -1   6  25      200.29      190.70     15.94 o 
   0   6  25       29.75       28.35     11.29 o 
   1   6  25      196.57      181.01     14.91 o 
  -2   7  25      119.53      112.67     15.40 o 
  -1   7  25      111.69      117.80     15.27 o 
   0   7  25       34.88       20.76     11.65 o 
   1   7  25      114.45      110.66     16.20 o 
   2   7  25      122.99      128.25     16.43 o 
   0   0  26      878.95      835.38     23.35 o 
   1   0  26      421.92      484.87     19.33 o 
   2   0  26      151.19      158.38     13.48 o 
   3   0  26       49.19       47.05     10.31 o 
   4   0  26      384.66      401.17     19.78 o 
   5   0  26      248.81      239.58     17.32 o 
   6   0  26       27.64       31.65     13.03 o 
  -6   1  26       24.69       30.93     13.35 o 
  -5   1  26      671.40      646.82     26.16 o 
  -4   1  26      477.61      478.98     21.56 o 
  -3   1  26       26.14       20.67     10.18 o 
  -2   1  26       92.91      106.73     12.72 o 
  -1   1  26      903.57      878.90     25.31 o 
   0   1  26        1.82        7.97      6.35 o 
   1   1  26      880.57      843.01     22.94 o 
   2   1  26       93.18      119.95     12.63 o 
   3   1  26       26.23       34.37      9.46 o 
   4   1  26      467.07      486.08     20.27 o 
   5   1  26      678.95      708.83     25.36 o 
   6   1  26       25.06       40.53     12.23 o 
  -5   2  26       25.00       30.80     10.89 o 
  -4   2  26      103.50       94.59     13.26 o 
  -3   2  26      500.59      504.96     22.05 o 
  -2   2  26      132.17      129.41     13.30 o 
  -1   2  26      396.82      404.52     18.84 o 
   0   2  26       22.62       27.63     10.40 o 
   1   2  26      396.04      391.71     19.11 o 
  -5   3  26       51.06       60.98     14.33 o 
  -4   3  26      254.77      273.50     18.79 o 
  -3   3  26       37.74       28.75     11.61 o 
  -2   3  26      187.53      156.55     14.69 o 
  -1   3  26        1.32        4.55     10.36 o 
   0   3  26       52.58       67.45     11.34 o 
   1   3  26        1.73        3.57      9.95 o 
  -4   4  26      158.20      147.98     16.47 o 
  -3   4  26      317.74      329.39     19.78 o 
  -2   4  26       22.94       24.64     10.85 o 
  -1   4  26      400.20      397.51     19.86 o 
   0   4  26      651.46      609.99     23.21 o 
  -4   5  26      217.42      226.59     18.35 o 
  -3   5  26      151.71      132.67     14.86 o 
  -2   5  26       11.81        9.15     10.58 o 
  -1   5  26      619.29      645.71     24.82 o 
   0   5  26      472.57      468.94     22.32 o 
  -3   6  26      144.49      158.07     16.83 o 
  -2   6  26       25.95       39.46     11.96 o 
  -1   6  26       19.27       31.74     11.78 o 
   0   6  26      864.24      912.47     29.64 o 
   1   6  26       19.61       28.57     11.56 o 
  -2   7  26       51.50       53.34     13.57 o 
  -1   7  26      175.94      163.83     16.92 o 
   0   7  26        0.50        3.21     12.37 o 
   1   7  26      173.95      161.33     15.98 o 
   2   7  26       53.79       44.55     13.17 o 
   1   0  27     1514.82     1553.22     32.14 o 
   2   0  27      146.48      145.57     13.53 o 
   3   0  27      266.32      235.25     15.40 o 
   4   0  27      390.96      401.53     19.73 o 
   5   0  27       19.40       30.22     11.25 o 
   6   0  27      546.54      584.91     26.47 o 
  -5   1  27      296.01      309.57     19.51 o 
  -4   1  27       15.23       16.11     10.53 o 
  -3   1  27      189.27      165.03     14.51 o 
  -2   1  27      354.01      358.19     18.44 o 
  -1   1  27      172.98      209.45     15.36 o 
   0   1  27       14.04       17.36      6.53 o 
   1   1  27      171.80      213.42     13.93 o 
   2   1  27      348.82      372.74     17.72 o 
   3   1  27      186.18      175.79     13.75 o 
   4   1  27       15.18       19.06      9.55 o 
   5   1  27      294.30      311.22     18.57 o 
   6   1  27      180.11      220.12     17.77 o 
  -5   2  27       52.55       28.75     12.50 o 
  -4   2  27      117.43      134.59     15.22 o 
  -3   2  27      799.21      771.95     26.43 o 
  -2   2  27     1039.80      998.80     28.84 o 
  -1   2  27      402.70      405.32     19.11 o 
   0   2  27       67.80       58.75     10.71 o 
  -5   3  27       77.34       86.91     14.78 o 
  -4   3  27       58.03       55.22     12.28 o 
  -3   3  27      178.95      174.09     16.47 o 
  -2   3  27      773.27      764.71     26.92 o 
  -1   3  27      266.67      259.13     17.23 o 
   0   3  27       85.13       80.44     12.41 o 
  -4   4  27      115.91      118.43     15.76 o 
  -3   4  27      230.56      184.36     16.56 o 
  -2   4  27      456.83      496.88     22.72 o 
  -1   4  27      226.39      211.86     16.11 o 
   0   4  27        4.66       11.87     10.76 o 
  -3   5  27       10.73       10.49     12.59 o 
  -2   5  27      118.53      122.04     14.78 o 
  -1   5  27      230.84      247.17     17.41 o 
   0   5  27      376.78      382.65     20.53 o 
  -2   6  27       40.28       43.30     13.93 o 
  -1   6  27      669.70      647.36     25.98 o 
   0   6  27        0.50        0.18     10.53 o 
  -1   7  27      180.72      189.27     17.68 o 
   0   7  27       80.61       57.81     13.93 o 
   0   0  28      186.52      186.73     14.51 o 
   1   0  28     1182.07     1241.10     29.69 o 
   2   0  28       57.51       76.82     12.45 o 
   3   0  28        0.28        6.12     10.09 o 
   4   0  28       92.39      102.85     13.44 o 
   5   0  28       75.19      101.64     14.20 o 
  -5   1  28      112.39      113.83     14.37 o 
  -4   1  28      137.99      154.76     14.46 o 
  -3   1  28      101.17       93.56     12.90 o 
  -2   1  28      101.80      107.09     13.39 o 
  -1   1  28      263.02      268.15     16.61 o 
   0   1  28       45.42       59.10      7.67 o 
   1   1  28      264.96      281.63     15.89 o 
   2   1  28      101.42      118.07     12.86 o 
   3   1  28      105.10       83.70     12.05 o 
   4   1  28      136.45      153.56     13.84 o 
   5   1  28      112.58      100.17     13.53 o 
  -5   2  28        0.58       -2.10     11.38 o 
  -4   2  28      556.77      549.20     24.19 o 
  -3   2  28       14.94       15.04     12.28 o 
  -2   2  28       29.52       28.08     12.81 o 
  -1   2  28      136.29      109.63     12.95 o 
   0   2  28        0.21        3.66      9.33 o 
  -4   3  28      139.89      143.52     16.43 o 
  -3   3  28      491.22      538.97     24.73 o 
  -2   3  28      296.50      299.66     19.64 o 
  -1   3  28       28.52       19.11     12.05 o 
   0   3  28       43.90       33.79     11.12 o 
  -4   4  28      399.68      388.09     23.12 o 
  -3   4  28        8.37       10.22     12.32 o 
  -2   4  28       27.54       21.78     11.70 o 
  -1   4  28      204.68      211.77     16.29 o 
   0   4  28       11.34       11.29     10.80 o 
  -3   5  28      268.96      291.85     20.67 o 
  -2   5  28      170.13      152.93     15.89 o 
  -1   5  28      230.46      244.40     18.39 o 
   0   5  28      495.03      508.08     23.79 o 
  -2   6  28      436.79      445.50     23.84 o 
  -1   6  28      384.38      404.39     22.14 o 
   0   6  28        0.02       -1.12     12.45 o 
   1   0  29       64.59      125.26     13.88 o 
   2   0  29      407.17      418.94     19.46 o 
   3   0  29      152.12      157.76     14.46 o 
   4   0  29      212.97      207.93     16.74 o 
   5   0  29       18.05       14.69      9.78 o 
  -5   1  29        2.48       -3.17     11.96 o 
  -4   1  29        0.99        9.78     11.07 o 
  -3   1  29      100.69       96.42     13.61 o 
  -2   1  29      633.74      631.42     24.24 o 
  -1   1  29       36.26       70.04     12.10 o 
   0   1  29      128.97      142.06      9.60 o 
   1   1  29       41.09       73.65     11.65 o 
   2   1  29      639.50      627.32     22.27 o 
   3   1  29      102.12      114.90     13.17 o 
   4   1  29        1.09        5.31      9.69 o 
   5   1  29        1.28        0.67      9.82 o 
  -4   2  29       88.24      121.15     15.85 o 
  -3   2  29      589.16      587.32     25.04 o 
  -2   2  29      233.36      245.65     17.36 o 
  -1   2  29       29.29       27.10     10.85 o 
   0   2  29      429.81      357.34     19.06 o 
  -4   3  29       31.44       18.21     12.23 o 
  -3   3  29      481.26      502.19     24.11 o 
  -2   3  29      813.82      796.68     28.39 o 
  -1   3  29      183.72      157.00     15.71 o 
   0   3  29        0.02        2.86     10.40 o 
  -3   4  29      451.30      436.88     23.88 o 
  -2   4  29       74.51       73.12     13.93 o 
  -1   4  29       28.03       27.81     11.96 o 
   0   4  29        0.27        4.11     10.98 o 
  -2   5  29      279.33      283.19     19.69 o 
  -1   5  29       97.05      121.64     15.76 o 
   0   5  29        1.05        6.29     12.28 o 
  -1   6  29       26.84       23.39     13.08 o 
   0   6  29       17.62       24.28     12.99 o 
   0   0  30     1249.89     1226.69     30.62 o 
   1   0  30       97.20      133.20     13.75 o 
   2   0  30       10.65       23.17     11.07 o 
   3   0  30      221.01      263.19     18.44 o 
   4   0  30      244.56      241.72     18.12 o 
   5   0  30       59.30       86.69     14.28 o 
  -4   1  30      225.47      209.36     17.68 o 
  -3   1  30       17.61       27.36     12.01 o 
  -2   1  30        9.01       19.28     11.16 o 
  -1   1  30      863.39      853.23     26.92 o 
   0   1  30      368.93      378.07     14.57 o 
   1   1  30      867.41      831.67     25.22 o 
   2   1  30        9.85       25.80     10.89 o 
   3   1  30       16.12       22.01     10.67 o 
  -4   2  30       52.60       40.62     12.77 o 
  -3   2  30      534.58      557.19     25.09 o 
  -2   2  30       40.13       46.83     12.01 o 
  -1   2  30      203.75      190.97     15.71 o 
   0   2  30       43.56       48.75     12.72 o 
  -3   3  30      553.59      554.55     25.58 o 
  -2   3  30      118.03      103.70     15.09 o 
  -1   3  30       11.78        0.09     12.32 o 
   0   3  30       35.67       37.81     12.05 o 
  -3   4  30      583.86      595.53     27.77 o 
  -2   4  30       18.82       19.06     12.95 o 
  -1   4  30      143.96      165.92     16.56 o 
   0   4  30      428.86      405.68     21.92 o 
  -2   5  30       54.99       58.21     14.82 o 
  -1   5  30      161.54      171.91     17.50 o 
   0   5  30      214.64      207.22     17.86 o 
   1   0  31      203.94      246.99     16.83 o 
   2   0  31      101.09       97.36     13.88 o 
   3   0  31       16.09       18.79     11.61 o 
   4   0  31       43.70       33.97     13.03 o 
  -4   1  31       31.03       27.27     12.90 o 
  -3   1  31      141.74      134.90     15.85 o 
  -2   1  31      204.72      193.60     16.34 o 
  -1   1  31       15.47       36.74     11.47 o 
   0   1  31       20.44       38.94      8.24 o 
   1   1  31       15.77       54.64     11.52 o 
   2   1  31      198.88      196.50     15.27 o 
  -4   2  31       34.88       46.51     14.73 o 
  -3   2  31      347.66      380.33     22.14 o 
  -2   2  31      158.34      173.65     16.56 o 
  -1   2  31      237.96      254.58     18.03 o 
   0   2  31      469.73      426.22     21.65 o 
  -3   3  31       94.26      107.22     16.61 o 
  -2   3  31      104.86       94.99     14.51 o 
  -1   3  31       40.72       45.31     14.15 o 
   0   3  31      114.60      112.36     15.36 o 
  -2   4  31      559.38      644.99     27.85 o 
  -1   4  31      109.22      126.42     15.85 o 
   0   4  31       43.44       59.64     14.20 o 
  -1   5  31      265.89      275.87     20.36 o 
   0   5  31      125.12      126.28     17.50 o 
   0   0  32      124.63      162.00     15.58 o 
   1   0  32      528.02      558.79     23.21 o 
   2   0  32       78.13       94.77     13.88 o 
   3   0  32        0.68        3.08     12.68 o 
   4   0  32      128.16      162.62     16.56 o 
  -4   1  32      193.48      201.46     18.79 o 
  -3   1  32      234.80      236.01     19.24 o 
  -2   1  32      235.53      251.32     18.75 o 
  -1   1  32       61.81       80.98     13.66 o 
   0   1  32      365.54      402.24     21.16 o 
  -3   2  32      155.25      159.59     18.17 o 
  -2   2  32       63.32       61.51     14.60 o 
  -1   2  32       88.97       94.05     14.20 o 
   0   2  32        3.28        8.97     10.85 o 
  -2   3  32       42.24       51.96     14.91 o 
  -1   3  32       34.33       33.26     13.44 o 
   0   3  32       26.04       34.86     12.86 o 
  -1   4  32      223.46      224.00     19.60 o 
   0   4  32      163.03      182.17     17.32 o 
   1   0  33       12.13       45.71     13.08 o 
   2   0  33      456.10      459.43     22.19 o 
   3   0  33       10.01        2.10     11.47 o 
   4   0  33      107.87      131.73     16.43 o 
  -3   1  33       53.20       56.78     15.40 o 
  -2   1  33      441.76      439.92     23.48 o 
  -1   1  33      268.84      272.25     18.53 o 
   0   1  33        1.59       23.48     13.30 o 
  -3   2  33      163.82      170.16     17.81 o 
  -2   2  33      117.10      114.28     16.16 o 
  -1   2  33       93.81       78.65     14.37 o 
   0   2  33       34.15       22.36     11.65 o 
  -2   3  33      821.48      835.78     31.65 o 
  -1   3  33        6.26        7.90     13.84 o 
   0   3  33        2.63       -2.46     12.10 o 
   0   0  34      112.18      153.20     16.03 o 
   1   0  34       69.77      136.37     15.76 o 
   2   0  34       10.54       28.44     11.92 o 
   3   0  34       27.06       23.08     13.57 o 
  -3   1  34      194.04      228.91     19.28 o 
  -2   1  34      112.20      125.03     16.52 o 
  -1   1  34       57.72       53.48     13.48 o 
   0   1  34      496.40      508.22     24.55 o 
  -2   2  34        5.46       28.26     13.61 o 
  -1   2  34       18.18       27.85     13.12 o 
   0   2  34        1.11       -2.14     11.83 o 
  -1   3  34       88.06       95.75     16.92 o 
   0   3  34        4.02        0.27     12.41 o 
   1   0  35      887.69      958.49     30.80 o 
   2   0  35       66.65       58.34     13.66 o 
   3   0  35       71.10       88.43     15.09 o 
  -2   1  35      245.37      293.28     20.71 o 
  -1   1  35       16.95       30.27     13.88 o 
   0   1  35       19.59       24.42     13.61 o 
  -1   2  35        8.14       10.36     12.72 o 
   0   2  35        0.14       -5.40     12.95 o 
   1   0  36       26.99      108.43     15.98 o 
   2   0  36       22.73       39.86     13.17 o 
  -1   1  36      155.65      140.17     17.05 o 
   0   1  36       10.42       15.98     13.61 o 
   1   0  37      910.55      966.62     32.14 o 
                                                 
